# Supplementary material for: ﻿Taxonomic review of the genus Ammathella Volynkin, 2019 with descriptions of three new species from southeastern Xizang, China (Lepidoptera, Erebidae, Arctiinae, Lithosiini)
Source: Zookeys. 2022 Jul 27;1114:167–82. doi: 10.3897/zookeys.1114.86182 (PMC9848724; doi:10.3897/zookeys.1114.86182)
Supplement: XML Treatment for Ammathella monpa [file zookeys.1114.86182-treatment4.xml]

<!DOCTYPE tp:taxon-treatment
  PUBLIC "-//TaxonX//DTD Taxonomic Treatment Publishing DTD v0 20100105//EN" "tax-treatment-NSO.dtd">
<tp:taxon-treatment xmlns:tp="http://www.plazi.org/taxpub"><tp:treatment-meta><kwd-group><label>Taxon classification</label><kwd>
              <named-content content-type="kingdom">Animalia</named-content>
            </kwd><kwd>
              <named-content content-type="order">Lepidoptera</named-content>
            </kwd><kwd>
              <named-content content-type="family">Erebidae</named-content>
            </kwd></kwd-group><mixed-citation publication-type="journal"><person-group><name><surname>Yin</surname><given-names>Xiong-Yan</given-names></name><name><surname>Volynkin</surname><given-names>Anton V.</given-names></name><name><surname>Zhang</surname><given-names>Yu-Long</given-names></name><name><surname>Chen</surname><given-names>En-Yong</given-names></name><name><surname>Huang</surname><given-names>Si-Yao</given-names></name><name><surname>Pan</surname><given-names>Zhao-Hui</given-names></name></person-group><article-title>﻿Taxonomic review of the genus <italic><tp:taxon-name><tp:taxon-name-part taxon-name-part-type="genus" reg="Ammathella">Ammathella</tp:taxon-name-part></tp:taxon-name></italic> Volynkin, 2019 with descriptions of three new species from southeastern Xizang, China (<tp:taxon-name><tp:taxon-name-part taxon-name-part-type="order">Lepidoptera</tp:taxon-name-part></tp:taxon-name>, <tp:taxon-name><tp:taxon-name-part taxon-name-part-type="family">Erebidae</tp:taxon-name-part></tp:taxon-name>, <tp:taxon-name><tp:taxon-name-part taxon-name-part-type="subfamily">Arctiinae</tp:taxon-name-part></tp:taxon-name>, <tp:taxon-name><tp:taxon-name-part taxon-name-part-type="tribe">Lithosiini</tp:taxon-name-part></tp:taxon-name>)</article-title><source>Zookeys</source><day>27</day><month>07</month><year>2022</year><volume>1114</volume><fpage>167</fpage><lpage>182</lpage><pub-id pub-id-type="doi">10.3897/zookeys.1114.86182</pub-id></mixed-citation></tp:treatment-meta><tp:nomenclature><label>﻿</label><tp:taxon-name>
            <object-id xmlns:xlink="http://www.w3.org/1999/xlink" content-type="arpha" xlink:type="simple">D28BBE77-0403-584C-8ABA-27311826BE16</object-id>
            <tp:taxon-name-part taxon-name-part-type="genus" reg="Ammathella">Ammathella</tp:taxon-name-part>
            <tp:taxon-name-part taxon-name-part-type="species" reg="monpa">monpa</tp:taxon-name-part>
            <object-id xmlns:xlink="http://www.w3.org/1999/xlink" content-type="zoobank" xlink:type="simple">https://zoobank.org/261A5113-6F0B-4039-B8D7-95943DBF0166</object-id>
          </tp:taxon-name><tp:taxon-authority>S.-Y. Huang, Yin &amp; Volynkin</tp:taxon-authority><tp:taxon-status xmlns:xlink="http://www.w3.org/1999/xlink" xlink:type="simple">sp. nov.</tp:taxon-status><xref ref-type="fig" rid="F1">Figs 8–10</xref><xref ref-type="fig" rid="F4">, 23</xref><xref ref-type="fig" rid="F4">, 24</xref></tp:nomenclature><tp:treatment-sec sec-type="type material" id="SECID0EDJAG"><title>Type material.</title><p><bold><italic>Holotype</italic></bold>: male, altitude 800 m, 9.VI.2017, Beibeng Village, Motuo County, Linzhi City, Xizang Autonomous Region, China, Zhao-hui Pan leg., slide STS-40151 (<abbrev xmlns:xlink="http://www.w3.org/1999/xlink" content-type="institution" xlink:title="Tibet Agricultural and Animal Husbandry University" id="ABBRID0EOJAG" xlink:type="simple">TAAHU</abbrev>). <bold><italic>Paratypes</italic></bold>: 3 males, the same data as in the holotype, slides STS-40159, STS-40167 &amp; STS-40169 (<abbrev xmlns:xlink="http://www.w3.org/1999/xlink" content-type="institution" xlink:title="Tibet Agricultural and Animal Husbandry University" id="ABBRID0EWJAG" xlink:type="simple">TAAHU</abbrev>).</p></tp:treatment-sec><tp:treatment-sec sec-type="diagnosis" id="SECID0E2JAG"><title>Diagnosis.</title><p>Length of forewing 10.6–11.8 mm (<italic>n</italic> = 4, 10.6 mm in holotype). <italic><tp:taxon-name><tp:taxon-name-part taxon-name-part-type="genus" reg="Ammathella">Ammathella</tp:taxon-name-part><tp:taxon-name-part taxon-name-part-type="species" reg="monpa">monpa</tp:taxon-name-part></tp:taxon-name></italic> sp. nov. is externally very similar to <italic><tp:taxon-name><tp:taxon-name-part taxon-name-part-type="genus" reg="Ammathella">A.</tp:taxon-name-part><tp:taxon-name-part taxon-name-part-type="species" reg="gesar">gesar</tp:taxon-name-part></tp:taxon-name></italic> (Figs <xref ref-type="fig" rid="F2">11</xref>, <xref ref-type="fig" rid="F2">12</xref>, <xref ref-type="fig" rid="F4">25</xref>, <xref ref-type="fig" rid="F4">26</xref>) and a reliable identification requires the examination of the genitalia structures. Compared to another similar species, <italic><tp:taxon-name><tp:taxon-name-part taxon-name-part-type="genus" reg="Ammathella">A.</tp:taxon-name-part><tp:taxon-name-part taxon-name-part-type="species" reg="garo">garo</tp:taxon-name-part></tp:taxon-name></italic> (Figs <xref ref-type="fig" rid="F2">13</xref>, <xref ref-type="fig" rid="F2">14</xref>, <xref ref-type="fig" rid="F5">27</xref>, <xref ref-type="fig" rid="F6">33</xref>), the new species has hindwing cilia black from apex to vein CuA<sub>2</sub>, while it is pinkish, scattered with black, from apex to tornus in <italic><tp:taxon-name><tp:taxon-name-part taxon-name-part-type="genus" reg="Ammathella">A.</tp:taxon-name-part><tp:taxon-name-part taxon-name-part-type="species" reg="garo">garo</tp:taxon-name-part></tp:taxon-name></italic>. In the male genitalia, <italic><tp:taxon-name><tp:taxon-name-part taxon-name-part-type="genus" reg="Ammathella">A.</tp:taxon-name-part><tp:taxon-name-part taxon-name-part-type="species" reg="monpa">monpa</tp:taxon-name-part></tp:taxon-name></italic> sp. nov. is distinguished from the two similar congeners by the combination of the following characters. (1) The juxta is much narrower and smaller. (2) The medial process of juxta is short, round, and covered with spinules thoroughly, whereas the juxta of <italic><tp:taxon-name><tp:taxon-name-part taxon-name-part-type="genus" reg="Ammathella">A.</tp:taxon-name-part><tp:taxon-name-part taxon-name-part-type="species" reg="garo">garo</tp:taxon-name-part></tp:taxon-name></italic> bears a long conical medial process, and that of <italic><tp:taxon-name><tp:taxon-name-part taxon-name-part-type="genus" reg="Ammathella">A.</tp:taxon-name-part><tp:taxon-name-part taxon-name-part-type="species" reg="gesar">gesar</tp:taxon-name-part></tp:taxon-name></italic> lacks a process. (3) The distal costal process is situated more distally from the medial costal process, similar to that in <italic><tp:taxon-name><tp:taxon-name-part taxon-name-part-type="genus" reg="Ammathella">A.</tp:taxon-name-part><tp:taxon-name-part taxon-name-part-type="species" reg="garo">garo</tp:taxon-name-part></tp:taxon-name></italic>, while it is situated closer to the medial costal process in <italic><tp:taxon-name><tp:taxon-name-part taxon-name-part-type="genus" reg="Ammathella">A.</tp:taxon-name-part><tp:taxon-name-part taxon-name-part-type="species" reg="gesar">gesar</tp:taxon-name-part></tp:taxon-name></italic>. (4) The distal costal process is longer than in <italic><tp:taxon-name><tp:taxon-name-part taxon-name-part-type="genus" reg="Ammathella">A.</tp:taxon-name-part><tp:taxon-name-part taxon-name-part-type="species" reg="gesar">gesar</tp:taxon-name-part></tp:taxon-name></italic> and <italic><tp:taxon-name><tp:taxon-name-part taxon-name-part-type="genus" reg="Ammathella">A.</tp:taxon-name-part><tp:taxon-name-part taxon-name-part-type="species" reg="garo">garo</tp:taxon-name-part></tp:taxon-name></italic>. (5) The distal saccular process is apically rounded, similar to <italic><tp:taxon-name><tp:taxon-name-part taxon-name-part-type="genus" reg="Ammathella">A.</tp:taxon-name-part><tp:taxon-name-part taxon-name-part-type="species" reg="garo">garo</tp:taxon-name-part></tp:taxon-name></italic>, while it is apically pointed in <italic><tp:taxon-name><tp:taxon-name-part taxon-name-part-type="genus" reg="Ammathella">A.</tp:taxon-name-part><tp:taxon-name-part taxon-name-part-type="species" reg="gesar">gesar</tp:taxon-name-part></tp:taxon-name></italic>. (6) The phallus is slender and straight, similar to <italic><tp:taxon-name><tp:taxon-name-part taxon-name-part-type="genus" reg="Ammathella">A.</tp:taxon-name-part><tp:taxon-name-part taxon-name-part-type="species" reg="gesar">gesar</tp:taxon-name-part></tp:taxon-name></italic>, while forms an S-like curve in <italic><tp:taxon-name><tp:taxon-name-part taxon-name-part-type="genus" reg="Ammathella">A.</tp:taxon-name-part><tp:taxon-name-part taxon-name-part-type="species" reg="garo">garo</tp:taxon-name-part></tp:taxon-name></italic>. (7) In the phallus vesica of <italic><tp:taxon-name><tp:taxon-name-part taxon-name-part-type="genus" reg="Ammathella">A.</tp:taxon-name-part><tp:taxon-name-part taxon-name-part-type="species" reg="monpa">monpa</tp:taxon-name-part></tp:taxon-name></italic> sp. nov., the subbasal diverticulum is larger than in <italic><tp:taxon-name><tp:taxon-name-part taxon-name-part-type="genus" reg="Ammathella">A.</tp:taxon-name-part><tp:taxon-name-part taxon-name-part-type="species" reg="gesar">gesar</tp:taxon-name-part></tp:taxon-name></italic> and <italic><tp:taxon-name><tp:taxon-name-part taxon-name-part-type="genus" reg="Ammathella">A.</tp:taxon-name-part><tp:taxon-name-part taxon-name-part-type="species" reg="garo">garo</tp:taxon-name-part></tp:taxon-name></italic>. Additionally, the cornuti on the ventral medial diverticulum of the new species are larger than in <italic><tp:taxon-name><tp:taxon-name-part taxon-name-part-type="genus" reg="Ammathella">A.</tp:taxon-name-part><tp:taxon-name-part taxon-name-part-type="species" reg="gesar">gesar</tp:taxon-name-part></tp:taxon-name></italic> and more similar to those in <italic><tp:taxon-name><tp:taxon-name-part taxon-name-part-type="genus" reg="Ammathella">A.</tp:taxon-name-part><tp:taxon-name-part taxon-name-part-type="species" reg="garo">garo</tp:taxon-name-part></tp:taxon-name></italic>.</p><fig id="F3" position="float" orientation="portrait"><object-id xmlns:xlink="http://www.w3.org/1999/xlink" content-type="doi" xlink:type="simple">10.3897/zookeys.1114.86182.figure19-22</object-id><object-id xmlns:xlink="http://www.w3.org/1999/xlink" content-type="arpha" xlink:type="simple">AC4D41E8-C30A-55D5-9328-2BF3D34EC6F3</object-id><label>Figure 19–22.</label><caption><p>Male genitalia of <italic><tp:taxon-name><tp:taxon-name-part taxon-name-part-type="genus" reg="Ammathella">Ammathella</tp:taxon-name-part></tp:taxon-name></italic><bold>19</bold> holotype of <italic><tp:taxon-name><tp:taxon-name-part taxon-name-part-type="genus" reg="Ammathella">A.</tp:taxon-name-part><tp:taxon-name-part taxon-name-part-type="species" reg="longicornuta">longicornuta</tp:taxon-name-part></tp:taxon-name></italic> sp. nov., slide STS-40157, SW China (<abbrev xmlns:xlink="http://www.w3.org/1999/xlink" content-type="institution" xlink:title="Tibet Agricultural and Animal Husbandry University" id="ABBRID0E4SAG" xlink:type="simple">TAAHU</abbrev>) <bold>20</bold> paratype of <italic><tp:taxon-name><tp:taxon-name-part taxon-name-part-type="genus" reg="Ammathella">A.</tp:taxon-name-part><tp:taxon-name-part taxon-name-part-type="species" reg="longicornuta">longicornuta</tp:taxon-name-part></tp:taxon-name></italic> sp. nov., slide STS-40163, SW China (<abbrev xmlns:xlink="http://www.w3.org/1999/xlink" content-type="institution" xlink:title="Tibet Agricultural and Animal Husbandry University" id="ABBRID0EPTAG" xlink:type="simple">TAAHU</abbrev>) <bold>21</bold> holotype of <italic><tp:taxon-name><tp:taxon-name-part taxon-name-part-type="genus" reg="Ammathella">A.</tp:taxon-name-part><tp:taxon-name-part taxon-name-part-type="species" reg="lhoba">lhoba</tp:taxon-name-part></tp:taxon-name></italic> sp. nov., slide STS-40180, SW China (<abbrev xmlns:xlink="http://www.w3.org/1999/xlink" content-type="institution" xlink:title="Tibet Agricultural and Animal Husbandry University" id="ABBRID0EBUAG" xlink:type="simple">TAAHU</abbrev>) <bold>22</bold> paratype of <italic><tp:taxon-name><tp:taxon-name-part taxon-name-part-type="genus" reg="Ammathella">A.</tp:taxon-name-part><tp:taxon-name-part taxon-name-part-type="species" reg="lhoba">lhoba</tp:taxon-name-part></tp:taxon-name></italic> sp. nov., slide STS-38863, SW China (<abbrev xmlns:xlink="http://www.w3.org/1999/xlink" content-type="institution" xlink:title="Tibet Agricultural and Animal Husbandry University" id="ABBRID0ETUAG" xlink:type="simple">TAAHU</abbrev>).</p></caption><graphic xmlns:xlink="http://www.w3.org/1999/xlink" xlink:href="zookeys-1114-167_article-86182__-g003.jpg" position="float" orientation="portrait" xlink:type="simple" id="oo_720445.jpg"><uri content-type="original_file" xlink:type="simple">https://binary.pensoft.net/fig/720445</uri></graphic></fig><p>The female is unknown.</p></tp:treatment-sec><tp:treatment-sec sec-type="etymology" id="SECID0E5UAG"><title>Etymology.</title><p>The specific epithet <italic><tp:taxon-name><tp:taxon-name-part taxon-name-part-type="genus" reg="Ammathella"/><tp:taxon-name-part taxon-name-part-type="species" reg="monpa">monpa</tp:taxon-name-part></tp:taxon-name></italic> refers to the local Monpa people in Motuo County.</p></tp:treatment-sec><tp:treatment-sec sec-type="distribution" id="SECID0EOVAG"><title>Distribution.</title><p>Currently known only from the type locality in Motuo County, southeastern Xizang, China.</p></tp:treatment-sec><tp:treatment-sec><!--Section generated to contain objects referenced in tp:taxon-treatment.--><fig id="F1" position="float" orientation="portrait"><object-id xmlns:xlink="http://www.w3.org/1999/xlink" content-type="doi" xlink:type="simple">10.3897/zookeys.1114.86182.figure1-10</object-id><object-id xmlns:xlink="http://www.w3.org/1999/xlink" content-type="arpha" xlink:type="simple">ABB40AC1-B641-550A-87BA-A037C9B19C74</object-id><label>Figure 1–10.</label><caption><p>Adults of <italic><tp:taxon-name><tp:taxon-name-part taxon-name-part-type="genus" reg="Ammathella">Ammathella</tp:taxon-name-part></tp:taxon-name></italic><bold>1</bold> holotype of <italic><tp:taxon-name><tp:taxon-name-part taxon-name-part-type="genus" reg="Ammathella">A.</tp:taxon-name-part><tp:taxon-name-part taxon-name-part-type="species" reg="longicornuta">longicornuta</tp:taxon-name-part></tp:taxon-name></italic> sp. nov., male, STS-40157, SW China (<abbrev xmlns:xlink="http://www.w3.org/1999/xlink" content-type="institution" xlink:title="Tibet Agricultural and Animal Husbandry University" id="ABBRID0EBGAE" xlink:type="simple">TAAHU</abbrev>) <bold>2</bold> paratype of <italic><tp:taxon-name><tp:taxon-name-part taxon-name-part-type="genus" reg="Ammathella">A.</tp:taxon-name-part><tp:taxon-name-part taxon-name-part-type="species" reg="longicornuta">longicornuta</tp:taxon-name-part></tp:taxon-name></italic> sp. nov., male, STS-40163, SW China (<abbrev xmlns:xlink="http://www.w3.org/1999/xlink" content-type="institution" xlink:title="Tibet Agricultural and Animal Husbandry University" id="ABBRID0ETGAE" xlink:type="simple">TAAHU</abbrev>) <bold>3</bold> paratype of <italic><tp:taxon-name><tp:taxon-name-part taxon-name-part-type="genus" reg="Ammathella">A.</tp:taxon-name-part><tp:taxon-name-part taxon-name-part-type="species" reg="longicornuta">longicornuta</tp:taxon-name-part></tp:taxon-name></italic> sp. nov., female, STS-40156, SW China (<abbrev xmlns:xlink="http://www.w3.org/1999/xlink" content-type="institution" xlink:title="Tibet Agricultural and Animal Husbandry University" id="ABBRID0EFHAE" xlink:type="simple">TAAHU</abbrev>) <bold>4</bold> paratype of <italic><tp:taxon-name><tp:taxon-name-part taxon-name-part-type="genus" reg="Ammathella">A.</tp:taxon-name-part><tp:taxon-name-part taxon-name-part-type="species" reg="longicornuta">longicornuta</tp:taxon-name-part></tp:taxon-name></italic> sp. nov., female, STS-40164, SW China (<abbrev xmlns:xlink="http://www.w3.org/1999/xlink" content-type="institution" xlink:title="Tibet Agricultural and Animal Husbandry University" id="ABBRID0EXHAE" xlink:type="simple">TAAHU</abbrev>) <bold>5</bold> holotype of <italic><tp:taxon-name><tp:taxon-name-part taxon-name-part-type="genus" reg="Ammathella">A.</tp:taxon-name-part><tp:taxon-name-part taxon-name-part-type="species" reg="lhoba">lhoba</tp:taxon-name-part></tp:taxon-name></italic> sp. nov., male, STS-40180, SW China (<abbrev xmlns:xlink="http://www.w3.org/1999/xlink" content-type="institution" xlink:title="Tibet Agricultural and Animal Husbandry University" id="ABBRID0EJIAE" xlink:type="simple">TAAHU</abbrev>) <bold>6</bold> paratype of <italic><tp:taxon-name><tp:taxon-name-part taxon-name-part-type="genus" reg="Ammathella">A.</tp:taxon-name-part><tp:taxon-name-part taxon-name-part-type="species" reg="lhoba">lhoba</tp:taxon-name-part></tp:taxon-name></italic> sp. nov., male, STS-38863, SW China (<abbrev xmlns:xlink="http://www.w3.org/1999/xlink" content-type="institution" xlink:title="Tibet Agricultural and Animal Husbandry University" id="ABBRID0E2IAE" xlink:type="simple">TAAHU</abbrev>) <bold>7</bold> paratype of <italic><tp:taxon-name><tp:taxon-name-part taxon-name-part-type="genus" reg="Ammathella">A.</tp:taxon-name-part><tp:taxon-name-part taxon-name-part-type="species" reg="lhoba">lhoba</tp:taxon-name-part></tp:taxon-name></italic> sp. nov., female, STS-38864, SW China (<abbrev xmlns:xlink="http://www.w3.org/1999/xlink" content-type="institution" xlink:title="Tibet Agricultural and Animal Husbandry University" id="ABBRID0ENJAE" xlink:type="simple">TAAHU</abbrev>) <bold>8</bold> holotype of <italic><tp:taxon-name><tp:taxon-name-part taxon-name-part-type="genus" reg="Ammathella">A.</tp:taxon-name-part><tp:taxon-name-part taxon-name-part-type="species" reg="monpa">monpa</tp:taxon-name-part></tp:taxon-name></italic> sp. nov., male, STS-40151, SW China (<abbrev xmlns:xlink="http://www.w3.org/1999/xlink" content-type="institution" xlink:title="Tibet Agricultural and Animal Husbandry University" id="ABBRID0E6JAE" xlink:type="simple">TAAHU</abbrev>) <bold>9</bold> paratype of <italic><tp:taxon-name><tp:taxon-name-part taxon-name-part-type="genus" reg="Ammathella">A.</tp:taxon-name-part><tp:taxon-name-part taxon-name-part-type="species" reg="monpa">monpa</tp:taxon-name-part></tp:taxon-name></italic> sp. nov., male, STS-40159, SW China (<abbrev xmlns:xlink="http://www.w3.org/1999/xlink" content-type="institution" xlink:title="Tibet Agricultural and Animal Husbandry University" id="ABBRID0ERKAE" xlink:type="simple">TAAHU</abbrev>) <bold>10</bold> paratype of <italic><tp:taxon-name><tp:taxon-name-part taxon-name-part-type="genus" reg="Ammathella">A.</tp:taxon-name-part><tp:taxon-name-part taxon-name-part-type="species" reg="monpa">monpa</tp:taxon-name-part></tp:taxon-name></italic> sp. nov., male, STS-40169, SW China (<abbrev xmlns:xlink="http://www.w3.org/1999/xlink" content-type="institution" xlink:title="Tibet Agricultural and Animal Husbandry University" id="ABBRID0EDLAE" xlink:type="simple">TAAHU</abbrev>).</p></caption><graphic xmlns:xlink="http://www.w3.org/1999/xlink" xlink:href="zookeys-1114-167_article-86182__-g001.jpg" position="float" orientation="portrait" xlink:type="simple" id="oo_720443.jpg"><uri content-type="original_file" xlink:type="simple">https://binary.pensoft.net/fig/720443</uri></graphic></fig><fig id="F4" position="float" orientation="portrait"><object-id xmlns:xlink="http://www.w3.org/1999/xlink" content-type="doi" xlink:type="simple">10.3897/zookeys.1114.86182.figure23-26</object-id><object-id xmlns:xlink="http://www.w3.org/1999/xlink" content-type="arpha" xlink:type="simple">F10371A5-819B-5714-A417-C1708F03D10B</object-id><label>Figure 23–26.</label><caption><p>Male genitalia of <italic><tp:taxon-name><tp:taxon-name-part taxon-name-part-type="genus" reg="Ammathella">Ammathella</tp:taxon-name-part></tp:taxon-name></italic><bold>23</bold> holotype of <italic><tp:taxon-name><tp:taxon-name-part taxon-name-part-type="genus" reg="Ammathella">A.</tp:taxon-name-part><tp:taxon-name-part taxon-name-part-type="species" reg="monpa">monpa</tp:taxon-name-part></tp:taxon-name></italic> sp. nov., slide STS-40151, SW China (<abbrev xmlns:xlink="http://www.w3.org/1999/xlink" content-type="institution" xlink:title="Tibet Agricultural and Animal Husbandry University" id="ABBRID0EYZAG" xlink:type="simple">TAAHU</abbrev>) <bold>24</bold> paratype of <italic><tp:taxon-name><tp:taxon-name-part taxon-name-part-type="genus" reg="Ammathella">A.</tp:taxon-name-part><tp:taxon-name-part taxon-name-part-type="species" reg="monpa">monpa</tp:taxon-name-part></tp:taxon-name></italic> sp. nov., slide STS-40159, SW China (<abbrev xmlns:xlink="http://www.w3.org/1999/xlink" content-type="institution" xlink:title="Tibet Agricultural and Animal Husbandry University" id="ABBRID0EK1AG" xlink:type="simple">TAAHU</abbrev>) <bold>25</bold> holotype of <italic><tp:taxon-name><tp:taxon-name-part taxon-name-part-type="genus" reg="Ammathella">A.</tp:taxon-name-part><tp:taxon-name-part taxon-name-part-type="species" reg="gesar">gesar</tp:taxon-name-part></tp:taxon-name></italic>, SW China (<named-content xmlns:xlink="http://www.w3.org/1999/xlink" content-type="dwc:institutional_code" xlink:title="South China Agricultural University" xlink:href="http://grbio.org/institution/south-china-agricultural-university" xlink:type="simple">SCAU</named-content>) <bold>26</bold> paratype of <italic><tp:taxon-name><tp:taxon-name-part taxon-name-part-type="genus" reg="Ammathella">A.</tp:taxon-name-part><tp:taxon-name-part taxon-name-part-type="species" reg="gesar">gesar</tp:taxon-name-part></tp:taxon-name></italic>, SW China (<named-content xmlns:xlink="http://www.w3.org/1999/xlink" content-type="dwc:institutional_code" xlink:title="South China Agricultural University" xlink:href="http://grbio.org/institution/south-china-agricultural-university" xlink:type="simple">SCAU</named-content>).</p></caption><graphic xmlns:xlink="http://www.w3.org/1999/xlink" xlink:href="zookeys-1114-167_article-86182__-g004.jpg" position="float" orientation="portrait" xlink:type="simple" id="oo_720446.jpg"><uri content-type="original_file" xlink:type="simple">https://binary.pensoft.net/fig/720446</uri></graphic></fig><fig id="F2" position="float" orientation="portrait"><object-id xmlns:xlink="http://www.w3.org/1999/xlink" content-type="doi" xlink:type="simple">10.3897/zookeys.1114.86182.figure11-18</object-id><object-id xmlns:xlink="http://www.w3.org/1999/xlink" content-type="arpha" xlink:type="simple">99D072DE-1CE3-5742-8963-39FF67A4A485</object-id><label>Figure 11–18.</label><caption><p>Adults of <italic><tp:taxon-name><tp:taxon-name-part taxon-name-part-type="genus" reg="Ammathella">Ammathella</tp:taxon-name-part></tp:taxon-name></italic><bold>11</bold> holotype of <italic><tp:taxon-name><tp:taxon-name-part taxon-name-part-type="genus" reg="Ammathella">A.</tp:taxon-name-part><tp:taxon-name-part taxon-name-part-type="species" reg="gesar">gesar</tp:taxon-name-part></tp:taxon-name></italic>, male, SW China (<named-content xmlns:xlink="http://www.w3.org/1999/xlink" content-type="dwc:institutional_code" xlink:title="South China Agricultural University" xlink:href="http://grbio.org/institution/south-china-agricultural-university" xlink:type="simple">SCAU</named-content>) <bold>12</bold> paratype of <italic><tp:taxon-name><tp:taxon-name-part taxon-name-part-type="genus" reg="Ammathella">A.</tp:taxon-name-part><tp:taxon-name-part taxon-name-part-type="species" reg="gesar">gesar</tp:taxon-name-part></tp:taxon-name></italic>, male, SW China (<named-content xmlns:xlink="http://www.w3.org/1999/xlink" content-type="dwc:institutional_code" xlink:title="South China Agricultural University" xlink:href="http://grbio.org/institution/south-china-agricultural-university" xlink:type="simple">SCAU</named-content>) <bold>13</bold> holotype of <italic><tp:taxon-name><tp:taxon-name-part taxon-name-part-type="genus" reg="Ammathella">A.</tp:taxon-name-part><tp:taxon-name-part taxon-name-part-type="species" reg="garo">garo</tp:taxon-name-part></tp:taxon-name></italic>, male, <abbrev xmlns:xlink="http://www.w3.org/1999/xlink" content-type="institution" xlink:title="Museum Witt München" id="ABBRID0EX1AE" xlink:type="simple">MWM</abbrev> 31769, NE India (<abbrev xmlns:xlink="http://www.w3.org/1999/xlink" content-type="institution" xlink:title="Museum Witt München" id="ABBRID0E31AE" xlink:type="simple">MWM</abbrev>/<named-content xmlns:xlink="http://www.w3.org/1999/xlink" content-type="dwc:institutional_code" xlink:title="Zoologische Staatssammlung, München" xlink:href="http://grbio.org/institution/zoologische-staatssammlung" xlink:type="simple">ZSM</named-content>) <bold>14</bold> paratype of <italic><tp:taxon-name><tp:taxon-name-part taxon-name-part-type="genus" reg="Ammathella">A.</tp:taxon-name-part><tp:taxon-name-part taxon-name-part-type="species" reg="garo">garo</tp:taxon-name-part></tp:taxon-name></italic>, female, <abbrev xmlns:xlink="http://www.w3.org/1999/xlink" content-type="institution" xlink:title="Museum Witt München" id="ABBRID0EW2AE" xlink:type="simple">MWM</abbrev> 31770, NE India (<abbrev xmlns:xlink="http://www.w3.org/1999/xlink" content-type="institution" xlink:title="Museum Witt München" id="ABBRID0E22AE" xlink:type="simple">MWM</abbrev>/<named-content xmlns:xlink="http://www.w3.org/1999/xlink" content-type="dwc:institutional_code" xlink:title="Zoologische Staatssammlung, München" xlink:href="http://grbio.org/institution/zoologische-staatssammlung" xlink:type="simple">ZSM</named-content>) <bold>15</bold> holotype of <italic><tp:taxon-name><tp:taxon-name-part taxon-name-part-type="genus" reg="Ammathella">A.</tp:taxon-name-part><tp:taxon-name-part taxon-name-part-type="species" reg="midzhan">midzhan</tp:taxon-name-part></tp:taxon-name></italic>, male, <abbrev xmlns:xlink="http://www.w3.org/1999/xlink" content-type="institution" xlink:title="Museum Witt München" id="ABBRID0EV3AE" xlink:type="simple">MWM</abbrev> 31683, N Myanmar (<abbrev xmlns:xlink="http://www.w3.org/1999/xlink" content-type="institution" xlink:title="Museum Witt München" id="ABBRID0E13AE" xlink:type="simple">MWM</abbrev>/<named-content xmlns:xlink="http://www.w3.org/1999/xlink" content-type="dwc:institutional_code" xlink:title="Zoologische Staatssammlung, München" xlink:href="http://grbio.org/institution/zoologische-staatssammlung" xlink:type="simple">ZSM</named-content>) <bold>16</bold> paratype of <italic><tp:taxon-name><tp:taxon-name-part taxon-name-part-type="genus" reg="Ammathella">A.</tp:taxon-name-part><tp:taxon-name-part taxon-name-part-type="species" reg="midzhan">midzhan</tp:taxon-name-part></tp:taxon-name></italic>, female, <abbrev xmlns:xlink="http://www.w3.org/1999/xlink" content-type="institution" xlink:title="Museum Witt München" id="ABBRID0EU4AE" xlink:type="simple">MWM</abbrev> 31768, N Myanmar (<abbrev xmlns:xlink="http://www.w3.org/1999/xlink" content-type="institution" xlink:title="Museum Witt München" id="ABBRID0EZ4AE" xlink:type="simple">MWM</abbrev>/<named-content xmlns:xlink="http://www.w3.org/1999/xlink" content-type="dwc:institutional_code" xlink:title="Zoologische Staatssammlung, München" xlink:href="http://grbio.org/institution/zoologische-staatssammlung" xlink:type="simple">ZSM</named-content>) <bold>17</bold> holotype of <italic><tp:taxon-name><tp:taxon-name-part taxon-name-part-type="genus" reg="Ammathella">A.</tp:taxon-name-part><tp:taxon-name-part taxon-name-part-type="species" reg="shingwa">shingwa</tp:taxon-name-part></tp:taxon-name></italic>, male, <named-content xmlns:xlink="http://www.w3.org/1999/xlink" content-type="dwc:institutional_code" xlink:title="Zoologische Staatssammlung, München" xlink:href="http://grbio.org/institution/zoologische-staatssammlung" xlink:type="simple">ZSM</named-content> Arct. 2019-806 Volynkin, N Myanmar (<abbrev xmlns:xlink="http://www.w3.org/1999/xlink" content-type="institution" xlink:title="Museum Witt München" id="ABBRID0E25AE" xlink:type="simple">MWM</abbrev>/<named-content xmlns:xlink="http://www.w3.org/1999/xlink" content-type="dwc:institutional_code" xlink:title="Zoologische Staatssammlung, München" xlink:href="http://grbio.org/institution/zoologische-staatssammlung" xlink:type="simple">ZSM</named-content>) <bold>18</bold> paratype of <italic><tp:taxon-name><tp:taxon-name-part taxon-name-part-type="genus" reg="Ammathella">A.</tp:taxon-name-part><tp:taxon-name-part taxon-name-part-type="species" reg="shingwa">shingwa</tp:taxon-name-part></tp:taxon-name></italic>, male, <named-content xmlns:xlink="http://www.w3.org/1999/xlink" content-type="dwc:institutional_code" xlink:title="Zoologische Staatssammlung, München" xlink:href="http://grbio.org/institution/zoologische-staatssammlung" xlink:type="simple">ZSM</named-content> Arct. 2019-822 Volynkin, N Myanmar (<abbrev xmlns:xlink="http://www.w3.org/1999/xlink" content-type="institution" xlink:title="Museum Witt München" id="ABBRID0E46AE" xlink:type="simple">MWM</abbrev>/<named-content xmlns:xlink="http://www.w3.org/1999/xlink" content-type="dwc:institutional_code" xlink:title="Zoologische Staatssammlung, München" xlink:href="http://grbio.org/institution/zoologische-staatssammlung" xlink:type="simple">ZSM</named-content>).</p></caption><graphic xmlns:xlink="http://www.w3.org/1999/xlink" xlink:href="zookeys-1114-167_article-86182__-g002.jpg" position="float" orientation="portrait" xlink:type="simple" id="oo_720444.jpg"><uri content-type="original_file" xlink:type="simple">https://binary.pensoft.net/fig/720444</uri></graphic></fig><fig id="F5" position="float" orientation="portrait"><object-id xmlns:xlink="http://www.w3.org/1999/xlink" content-type="doi" xlink:type="simple">10.3897/zookeys.1114.86182.figure27-30</object-id><object-id xmlns:xlink="http://www.w3.org/1999/xlink" content-type="arpha" xlink:type="simple">D909C316-2666-5E2F-AD6F-5B55D8F1EF42</object-id><label>Figure 27–30.</label><caption><p>Male genitalia of <italic><tp:taxon-name><tp:taxon-name-part taxon-name-part-type="genus" reg="Ammathella">Ammathella</tp:taxon-name-part></tp:taxon-name></italic><bold>27</bold> holotype of <italic><tp:taxon-name><tp:taxon-name-part taxon-name-part-type="genus" reg="Ammathella">A.</tp:taxon-name-part><tp:taxon-name-part taxon-name-part-type="species" reg="garo">garo</tp:taxon-name-part></tp:taxon-name></italic>, slide <abbrev xmlns:xlink="http://www.w3.org/1999/xlink" content-type="institution" xlink:title="Museum Witt München" id="ABBRID0EYVBG" xlink:type="simple">MWM</abbrev> 31769, NE India (<abbrev xmlns:xlink="http://www.w3.org/1999/xlink" content-type="institution" xlink:title="Museum Witt München" id="ABBRID0E4VBG" xlink:type="simple">MWM</abbrev>/<named-content xmlns:xlink="http://www.w3.org/1999/xlink" content-type="dwc:institutional_code" xlink:title="Zoologische Staatssammlung, München" xlink:href="http://grbio.org/institution/zoologische-staatssammlung" xlink:type="simple">ZSM</named-content>) <bold>28</bold> holotype of <italic><tp:taxon-name><tp:taxon-name-part taxon-name-part-type="genus" reg="Ammathella">A.</tp:taxon-name-part><tp:taxon-name-part taxon-name-part-type="species" reg="midzhan">midzhan</tp:taxon-name-part></tp:taxon-name></italic>, slide <abbrev xmlns:xlink="http://www.w3.org/1999/xlink" content-type="institution" xlink:title="Museum Witt München" id="ABBRID0EXWBG" xlink:type="simple">MWM</abbrev> 31683, N Myanmar (<abbrev xmlns:xlink="http://www.w3.org/1999/xlink" content-type="institution" xlink:title="Museum Witt München" id="ABBRID0E3WBG" xlink:type="simple">MWM</abbrev>/<named-content xmlns:xlink="http://www.w3.org/1999/xlink" content-type="dwc:institutional_code" xlink:title="Zoologische Staatssammlung, München" xlink:href="http://grbio.org/institution/zoologische-staatssammlung" xlink:type="simple">ZSM</named-content>) <bold>29</bold> paratype of <italic><tp:taxon-name><tp:taxon-name-part taxon-name-part-type="genus" reg="Ammathella">A.</tp:taxon-name-part><tp:taxon-name-part taxon-name-part-type="species" reg="midzhan">midzhan</tp:taxon-name-part></tp:taxon-name></italic>, slide <abbrev xmlns:xlink="http://www.w3.org/1999/xlink" content-type="institution" xlink:title="Museum Witt München" id="ABBRID0EWXBG" xlink:type="simple">MWM</abbrev> 31767, N Myanmar (<abbrev xmlns:xlink="http://www.w3.org/1999/xlink" content-type="institution" xlink:title="Museum Witt München" id="ABBRID0E2XBG" xlink:type="simple">MWM</abbrev>/<named-content xmlns:xlink="http://www.w3.org/1999/xlink" content-type="dwc:institutional_code" xlink:title="Zoologische Staatssammlung, München" xlink:href="http://grbio.org/institution/zoologische-staatssammlung" xlink:type="simple">ZSM</named-content>) <bold>30</bold> holotype of <italic><tp:taxon-name><tp:taxon-name-part taxon-name-part-type="genus" reg="Ammathella">A.</tp:taxon-name-part><tp:taxon-name-part taxon-name-part-type="species" reg="shingwa">shingwa</tp:taxon-name-part></tp:taxon-name></italic>, <named-content xmlns:xlink="http://www.w3.org/1999/xlink" content-type="dwc:institutional_code" xlink:title="Zoologische Staatssammlung, München" xlink:href="http://grbio.org/institution/zoologische-staatssammlung" xlink:type="simple">ZSM</named-content> Arct. 2019–806 Volynkin, N Myanmar (<abbrev xmlns:xlink="http://www.w3.org/1999/xlink" content-type="institution" xlink:title="Museum Witt München" id="ABBRID0E4YBG" xlink:type="simple">MWM</abbrev>/<named-content xmlns:xlink="http://www.w3.org/1999/xlink" content-type="dwc:institutional_code" xlink:title="Zoologische Staatssammlung, München" xlink:href="http://grbio.org/institution/zoologische-staatssammlung" xlink:type="simple">ZSM</named-content>).</p></caption><graphic xmlns:xlink="http://www.w3.org/1999/xlink" xlink:href="zookeys-1114-167_article-86182__-g005.jpg" position="float" orientation="portrait" xlink:type="simple" id="oo_720447.jpg"><uri content-type="original_file" xlink:type="simple">https://binary.pensoft.net/fig/720447</uri></graphic></fig><fig id="F6" position="float" orientation="portrait"><object-id xmlns:xlink="http://www.w3.org/1999/xlink" content-type="doi" xlink:type="simple">10.3897/zookeys.1114.86182.figure31-35</object-id><object-id xmlns:xlink="http://www.w3.org/1999/xlink" content-type="arpha" xlink:type="simple">3F2A0F39-9BDB-5651-9321-EAB81FD9AAF8</object-id><label>Figure. 31–35.</label><caption><p>Female genitalia of <italic><tp:taxon-name><tp:taxon-name-part taxon-name-part-type="genus" reg="Ammathella">Ammathella</tp:taxon-name-part></tp:taxon-name></italic><bold>31</bold> paratype of <italic><tp:taxon-name><tp:taxon-name-part taxon-name-part-type="genus" reg="Ammathella">A.</tp:taxon-name-part><tp:taxon-name-part taxon-name-part-type="species" reg="longicornuta">longicornuta</tp:taxon-name-part></tp:taxon-name></italic> sp. nov., slide STS-40156, SW China (<abbrev xmlns:xlink="http://www.w3.org/1999/xlink" content-type="institution" xlink:title="Tibet Agricultural and Animal Husbandry University" id="ABBRID0EQ1BG" xlink:type="simple">TAAHU</abbrev>) <bold>32</bold> paratype of <italic><tp:taxon-name><tp:taxon-name-part taxon-name-part-type="genus" reg="Ammathella">A.</tp:taxon-name-part><tp:taxon-name-part taxon-name-part-type="species" reg="lhoba">lhoba</tp:taxon-name-part></tp:taxon-name></italic> sp. nov., slide STS-38864, SW China (<abbrev xmlns:xlink="http://www.w3.org/1999/xlink" content-type="institution" xlink:title="Tibet Agricultural and Animal Husbandry University" id="ABBRID0EC2BG" xlink:type="simple">TAAHU</abbrev>) <bold>33</bold> paratype of <italic><tp:taxon-name><tp:taxon-name-part taxon-name-part-type="genus" reg="Ammathella">A.</tp:taxon-name-part><tp:taxon-name-part taxon-name-part-type="species" reg="garo">garo</tp:taxon-name-part></tp:taxon-name></italic>, slide <abbrev xmlns:xlink="http://www.w3.org/1999/xlink" content-type="institution" xlink:title="Museum Witt München" id="ABBRID0EU2BG" xlink:type="simple">MWM</abbrev> 31770, NE India (<abbrev xmlns:xlink="http://www.w3.org/1999/xlink" content-type="institution" xlink:title="Museum Witt München" id="ABBRID0EZ2BG" xlink:type="simple">MWM</abbrev>/<named-content xmlns:xlink="http://www.w3.org/1999/xlink" content-type="dwc:institutional_code" xlink:title="Zoologische Staatssammlung, München" xlink:href="http://grbio.org/institution/zoologische-staatssammlung" xlink:type="simple">ZSM</named-content>) <bold>34</bold> paratype of <italic><tp:taxon-name><tp:taxon-name-part taxon-name-part-type="genus" reg="Ammathella">A.</tp:taxon-name-part><tp:taxon-name-part taxon-name-part-type="species" reg="midzhan">midzhan</tp:taxon-name-part></tp:taxon-name></italic>, slide <abbrev xmlns:xlink="http://www.w3.org/1999/xlink" content-type="institution" xlink:title="Museum Witt München" id="ABBRID0ET3BG" xlink:type="simple">MWM</abbrev> 31768, N Myanmar (<abbrev xmlns:xlink="http://www.w3.org/1999/xlink" content-type="institution" xlink:title="Museum Witt München" id="ABBRID0EY3BG" xlink:type="simple">MWM</abbrev>/<named-content xmlns:xlink="http://www.w3.org/1999/xlink" content-type="dwc:institutional_code" xlink:title="Zoologische Staatssammlung, München" xlink:href="http://grbio.org/institution/zoologische-staatssammlung" xlink:type="simple">ZSM</named-content>) <bold>35</bold> paratype of <italic><tp:taxon-name><tp:taxon-name-part taxon-name-part-type="genus" reg="Ammathella">A.</tp:taxon-name-part><tp:taxon-name-part taxon-name-part-type="species" reg="shingwa">shingwa</tp:taxon-name-part></tp:taxon-name></italic>, <named-content xmlns:xlink="http://www.w3.org/1999/xlink" content-type="dwc:institutional_code" xlink:title="Zoologische Staatssammlung, München" xlink:href="http://grbio.org/institution/zoologische-staatssammlung" xlink:type="simple">ZSM</named-content> Arct. 2019–822 Volynkin, N Myanmar (<abbrev xmlns:xlink="http://www.w3.org/1999/xlink" content-type="institution" xlink:title="Museum Witt München" id="ABBRID0E14BG" xlink:type="simple">MWM</abbrev>/<named-content xmlns:xlink="http://www.w3.org/1999/xlink" content-type="dwc:institutional_code" xlink:title="Zoologische Staatssammlung, München" xlink:href="http://grbio.org/institution/zoologische-staatssammlung" xlink:type="simple">ZSM</named-content>).</p></caption><graphic xmlns:xlink="http://www.w3.org/1999/xlink" xlink:href="zookeys-1114-167_article-86182__-g006.jpg" position="float" orientation="portrait" xlink:type="simple" id="oo_720448.jpg"><uri content-type="original_file" xlink:type="simple">https://binary.pensoft.net/fig/720448</uri></graphic></fig></tp:treatment-sec></tp:taxon-treatment>
