# Supplementary material for: ﻿Taxonomic review of the genus Ammathella Volynkin, 2019 with descriptions of three new species from southeastern Xizang, China (Lepidoptera, Erebidae, Arctiinae, Lithosiini)
Source: Zookeys. 2022 Jul 27;1114:167–82. doi: 10.3897/zookeys.1114.86182 (PMC9848724; doi:10.3897/zookeys.1114.86182)
Supplement: XML Treatment for Ammathella midzhan [file zookeys.1114.86182-treatment7.xml]

<!DOCTYPE tp:taxon-treatment
  PUBLIC "-//TaxonX//DTD Taxonomic Treatment Publishing DTD v0 20100105//EN" "tax-treatment-NSO.dtd">
<tp:taxon-treatment xmlns:tp="http://www.plazi.org/taxpub"><tp:treatment-meta><kwd-group><label>Taxon classification</label><kwd>
              <named-content content-type="kingdom">Animalia</named-content>
            </kwd><kwd>
              <named-content content-type="order">Lepidoptera</named-content>
            </kwd><kwd>
              <named-content content-type="family">Erebidae</named-content>
            </kwd></kwd-group><mixed-citation publication-type="journal"><person-group><name><surname>Yin</surname><given-names>Xiong-Yan</given-names></name><name><surname>Volynkin</surname><given-names>Anton V.</given-names></name><name><surname>Zhang</surname><given-names>Yu-Long</given-names></name><name><surname>Chen</surname><given-names>En-Yong</given-names></name><name><surname>Huang</surname><given-names>Si-Yao</given-names></name><name><surname>Pan</surname><given-names>Zhao-Hui</given-names></name></person-group><article-title>﻿Taxonomic review of the genus <italic><tp:taxon-name><tp:taxon-name-part taxon-name-part-type="genus" reg="Ammathella">Ammathella</tp:taxon-name-part></tp:taxon-name></italic> Volynkin, 2019 with descriptions of three new species from southeastern Xizang, China (<tp:taxon-name><tp:taxon-name-part taxon-name-part-type="order">Lepidoptera</tp:taxon-name-part></tp:taxon-name>, <tp:taxon-name><tp:taxon-name-part taxon-name-part-type="family">Erebidae</tp:taxon-name-part></tp:taxon-name>, <tp:taxon-name><tp:taxon-name-part taxon-name-part-type="subfamily">Arctiinae</tp:taxon-name-part></tp:taxon-name>, <tp:taxon-name><tp:taxon-name-part taxon-name-part-type="tribe">Lithosiini</tp:taxon-name-part></tp:taxon-name>)</article-title><source>Zookeys</source><day>27</day><month>07</month><year>2022</year><volume>1114</volume><fpage>167</fpage><lpage>182</lpage><pub-id pub-id-type="doi">10.3897/zookeys.1114.86182</pub-id></mixed-citation></tp:treatment-meta><tp:nomenclature><label>﻿</label><tp:taxon-name>
            <object-id xmlns:xlink="http://www.w3.org/1999/xlink" content-type="arpha" xlink:type="simple">CEEEA093-ED04-5F62-A338-0441AE7C0772</object-id>
            <tp:taxon-name-part taxon-name-part-type="genus" reg="Ammathella">Ammathella</tp:taxon-name-part>
            <tp:taxon-name-part taxon-name-part-type="species" reg="midzhan">midzhan</tp:taxon-name-part>
          </tp:taxon-name><tp:taxon-authority>(Volynkin, 2018)</tp:taxon-authority><xref ref-type="fig" rid="F2">Figs 15</xref><xref ref-type="fig" rid="F2">, 16</xref><xref ref-type="fig" rid="F5">, 28</xref><xref ref-type="fig" rid="F5">, 29</xref><xref ref-type="fig" rid="F6">, 34</xref><tp:nomenclature-citation-list><tp:nomenclature-citation><tp:taxon-name>
                <tp:taxon-name-part taxon-name-part-type="genus" reg="Barsine">Barsine</tp:taxon-name-part>
                <tp:taxon-name-part taxon-name-part-type="species" reg="midzhan">midzhan</tp:taxon-name-part>
              </tp:taxon-name><comment>Volynkin, 2018, Far Eastern Entomologist 358: 3, figs 1, 2, 21, 33 (type locality: “Myanmar (Burma), 50 km E Putao, env. Nan Thi village, 950 m”).</comment></tp:nomenclature-citation></tp:nomenclature-citation-list></tp:nomenclature><tp:treatment-sec sec-type="type material" id="SECID0EMKBG"><title>Type material examined.</title><p><bold><italic>Holotype</italic></bold>: male, “Myanmar (Burma), 50 km E Putao, env. Nan Thi village, 950 m, 17. V. 1998, leg. Murzin &amp; Sinjaev [<italic>recte</italic>: Sinyaev]”, slide <abbrev xmlns:xlink="http://www.w3.org/1999/xlink" content-type="institution" xlink:title="Museum Witt München" id="ABBRID0EZKBG" xlink:type="simple">MWM</abbrev> 31683 Volynkin (<abbrev xmlns:xlink="http://www.w3.org/1999/xlink" content-type="institution" xlink:title="Museum Witt München" id="ABBRID0E5KBG" xlink:type="simple">MWM</abbrev>/<named-content xmlns:xlink="http://www.w3.org/1999/xlink" content-type="dwc:institutional_code" xlink:title="Zoologische Staatssammlung, München" xlink:href="http://grbio.org/institution/zoologische-staatssammlung" xlink:type="simple">ZSM</named-content>). <bold><italic>Paratypes</italic></bold>: 9 males, 1 female, the same data as in the holotype, slides <abbrev xmlns:xlink="http://www.w3.org/1999/xlink" content-type="institution" xlink:title="Museum Witt München" id="ABBRID0EOLBG" xlink:type="simple">MWM</abbrev> 31767 (male), <abbrev xmlns:xlink="http://www.w3.org/1999/xlink" content-type="institution" xlink:title="Museum Witt München" id="ABBRID0ETLBG" xlink:type="simple">MWM</abbrev> 31768 (female) Volynkin (<abbrev xmlns:xlink="http://www.w3.org/1999/xlink" content-type="institution" xlink:title="Museum Witt München" id="ABBRID0EYLBG" xlink:type="simple">MWM</abbrev>/<named-content xmlns:xlink="http://www.w3.org/1999/xlink" content-type="dwc:institutional_code" xlink:title="Zoologische Staatssammlung, München" xlink:href="http://grbio.org/institution/zoologische-staatssammlung" xlink:type="simple">ZSM</named-content>).</p></tp:treatment-sec><tp:treatment-sec sec-type="diagnosis" id="SECID0EFMBG"><title>Diagnosis.</title><p>The forewing length is 7.5–8 mm in males and 9.5 mm in female. The species is similar to <italic><tp:taxon-name><tp:taxon-name-part taxon-name-part-type="genus" reg="Ammathella">A.</tp:taxon-name-part><tp:taxon-name-part taxon-name-part-type="species" reg="garo">garo</tp:taxon-name-part></tp:taxon-name></italic>, the detailed comparison is provided above in the diagnosis of the latter species.</p></tp:treatment-sec><tp:treatment-sec sec-type="distribution" id="SECID0EWMBG"><title>Distribution.</title><p>Known from northern Myanmar (Kachin State).</p></tp:treatment-sec><tp:treatment-sec><!--Section generated to contain objects referenced in tp:taxon-treatment.--><fig id="F2" position="float" orientation="portrait"><object-id xmlns:xlink="http://www.w3.org/1999/xlink" content-type="doi" xlink:type="simple">10.3897/zookeys.1114.86182.figure11-18</object-id><object-id xmlns:xlink="http://www.w3.org/1999/xlink" content-type="arpha" xlink:type="simple">99D072DE-1CE3-5742-8963-39FF67A4A485</object-id><label>Figure 11–18.</label><caption><p>Adults of <italic><tp:taxon-name><tp:taxon-name-part taxon-name-part-type="genus" reg="Ammathella">Ammathella</tp:taxon-name-part></tp:taxon-name></italic><bold>11</bold> holotype of <italic><tp:taxon-name><tp:taxon-name-part taxon-name-part-type="genus" reg="Ammathella">A.</tp:taxon-name-part><tp:taxon-name-part taxon-name-part-type="species" reg="gesar">gesar</tp:taxon-name-part></tp:taxon-name></italic>, male, SW China (<named-content xmlns:xlink="http://www.w3.org/1999/xlink" content-type="dwc:institutional_code" xlink:title="South China Agricultural University" xlink:href="http://grbio.org/institution/south-china-agricultural-university" xlink:type="simple">SCAU</named-content>) <bold>12</bold> paratype of <italic><tp:taxon-name><tp:taxon-name-part taxon-name-part-type="genus" reg="Ammathella">A.</tp:taxon-name-part><tp:taxon-name-part taxon-name-part-type="species" reg="gesar">gesar</tp:taxon-name-part></tp:taxon-name></italic>, male, SW China (<named-content xmlns:xlink="http://www.w3.org/1999/xlink" content-type="dwc:institutional_code" xlink:title="South China Agricultural University" xlink:href="http://grbio.org/institution/south-china-agricultural-university" xlink:type="simple">SCAU</named-content>) <bold>13</bold> holotype of <italic><tp:taxon-name><tp:taxon-name-part taxon-name-part-type="genus" reg="Ammathella">A.</tp:taxon-name-part><tp:taxon-name-part taxon-name-part-type="species" reg="garo">garo</tp:taxon-name-part></tp:taxon-name></italic>, male, <abbrev xmlns:xlink="http://www.w3.org/1999/xlink" content-type="institution" xlink:title="Museum Witt München" id="ABBRID0EX1AE" xlink:type="simple">MWM</abbrev> 31769, NE India (<abbrev xmlns:xlink="http://www.w3.org/1999/xlink" content-type="institution" xlink:title="Museum Witt München" id="ABBRID0E31AE" xlink:type="simple">MWM</abbrev>/<named-content xmlns:xlink="http://www.w3.org/1999/xlink" content-type="dwc:institutional_code" xlink:title="Zoologische Staatssammlung, München" xlink:href="http://grbio.org/institution/zoologische-staatssammlung" xlink:type="simple">ZSM</named-content>) <bold>14</bold> paratype of <italic><tp:taxon-name><tp:taxon-name-part taxon-name-part-type="genus" reg="Ammathella">A.</tp:taxon-name-part><tp:taxon-name-part taxon-name-part-type="species" reg="garo">garo</tp:taxon-name-part></tp:taxon-name></italic>, female, <abbrev xmlns:xlink="http://www.w3.org/1999/xlink" content-type="institution" xlink:title="Museum Witt München" id="ABBRID0EW2AE" xlink:type="simple">MWM</abbrev> 31770, NE India (<abbrev xmlns:xlink="http://www.w3.org/1999/xlink" content-type="institution" xlink:title="Museum Witt München" id="ABBRID0E22AE" xlink:type="simple">MWM</abbrev>/<named-content xmlns:xlink="http://www.w3.org/1999/xlink" content-type="dwc:institutional_code" xlink:title="Zoologische Staatssammlung, München" xlink:href="http://grbio.org/institution/zoologische-staatssammlung" xlink:type="simple">ZSM</named-content>) <bold>15</bold> holotype of <italic><tp:taxon-name><tp:taxon-name-part taxon-name-part-type="genus" reg="Ammathella">A.</tp:taxon-name-part><tp:taxon-name-part taxon-name-part-type="species" reg="midzhan">midzhan</tp:taxon-name-part></tp:taxon-name></italic>, male, <abbrev xmlns:xlink="http://www.w3.org/1999/xlink" content-type="institution" xlink:title="Museum Witt München" id="ABBRID0EV3AE" xlink:type="simple">MWM</abbrev> 31683, N Myanmar (<abbrev xmlns:xlink="http://www.w3.org/1999/xlink" content-type="institution" xlink:title="Museum Witt München" id="ABBRID0E13AE" xlink:type="simple">MWM</abbrev>/<named-content xmlns:xlink="http://www.w3.org/1999/xlink" content-type="dwc:institutional_code" xlink:title="Zoologische Staatssammlung, München" xlink:href="http://grbio.org/institution/zoologische-staatssammlung" xlink:type="simple">ZSM</named-content>) <bold>16</bold> paratype of <italic><tp:taxon-name><tp:taxon-name-part taxon-name-part-type="genus" reg="Ammathella">A.</tp:taxon-name-part><tp:taxon-name-part taxon-name-part-type="species" reg="midzhan">midzhan</tp:taxon-name-part></tp:taxon-name></italic>, female, <abbrev xmlns:xlink="http://www.w3.org/1999/xlink" content-type="institution" xlink:title="Museum Witt München" id="ABBRID0EU4AE" xlink:type="simple">MWM</abbrev> 31768, N Myanmar (<abbrev xmlns:xlink="http://www.w3.org/1999/xlink" content-type="institution" xlink:title="Museum Witt München" id="ABBRID0EZ4AE" xlink:type="simple">MWM</abbrev>/<named-content xmlns:xlink="http://www.w3.org/1999/xlink" content-type="dwc:institutional_code" xlink:title="Zoologische Staatssammlung, München" xlink:href="http://grbio.org/institution/zoologische-staatssammlung" xlink:type="simple">ZSM</named-content>) <bold>17</bold> holotype of <italic><tp:taxon-name><tp:taxon-name-part taxon-name-part-type="genus" reg="Ammathella">A.</tp:taxon-name-part><tp:taxon-name-part taxon-name-part-type="species" reg="shingwa">shingwa</tp:taxon-name-part></tp:taxon-name></italic>, male, <named-content xmlns:xlink="http://www.w3.org/1999/xlink" content-type="dwc:institutional_code" xlink:title="Zoologische Staatssammlung, München" xlink:href="http://grbio.org/institution/zoologische-staatssammlung" xlink:type="simple">ZSM</named-content> Arct. 2019-806 Volynkin, N Myanmar (<abbrev xmlns:xlink="http://www.w3.org/1999/xlink" content-type="institution" xlink:title="Museum Witt München" id="ABBRID0E25AE" xlink:type="simple">MWM</abbrev>/<named-content xmlns:xlink="http://www.w3.org/1999/xlink" content-type="dwc:institutional_code" xlink:title="Zoologische Staatssammlung, München" xlink:href="http://grbio.org/institution/zoologische-staatssammlung" xlink:type="simple">ZSM</named-content>) <bold>18</bold> paratype of <italic><tp:taxon-name><tp:taxon-name-part taxon-name-part-type="genus" reg="Ammathella">A.</tp:taxon-name-part><tp:taxon-name-part taxon-name-part-type="species" reg="shingwa">shingwa</tp:taxon-name-part></tp:taxon-name></italic>, male, <named-content xmlns:xlink="http://www.w3.org/1999/xlink" content-type="dwc:institutional_code" xlink:title="Zoologische Staatssammlung, München" xlink:href="http://grbio.org/institution/zoologische-staatssammlung" xlink:type="simple">ZSM</named-content> Arct. 2019-822 Volynkin, N Myanmar (<abbrev xmlns:xlink="http://www.w3.org/1999/xlink" content-type="institution" xlink:title="Museum Witt München" id="ABBRID0E46AE" xlink:type="simple">MWM</abbrev>/<named-content xmlns:xlink="http://www.w3.org/1999/xlink" content-type="dwc:institutional_code" xlink:title="Zoologische Staatssammlung, München" xlink:href="http://grbio.org/institution/zoologische-staatssammlung" xlink:type="simple">ZSM</named-content>).</p></caption><graphic xmlns:xlink="http://www.w3.org/1999/xlink" xlink:href="zookeys-1114-167_article-86182__-g002.jpg" position="float" orientation="portrait" xlink:type="simple" id="oo_720444.jpg"><uri content-type="original_file" xlink:type="simple">https://binary.pensoft.net/fig/720444</uri></graphic></fig><fig id="F5" position="float" orientation="portrait"><object-id xmlns:xlink="http://www.w3.org/1999/xlink" content-type="doi" xlink:type="simple">10.3897/zookeys.1114.86182.figure27-30</object-id><object-id xmlns:xlink="http://www.w3.org/1999/xlink" content-type="arpha" xlink:type="simple">D909C316-2666-5E2F-AD6F-5B55D8F1EF42</object-id><label>Figure 27–30.</label><caption><p>Male genitalia of <italic><tp:taxon-name><tp:taxon-name-part taxon-name-part-type="genus" reg="Ammathella">Ammathella</tp:taxon-name-part></tp:taxon-name></italic><bold>27</bold> holotype of <italic><tp:taxon-name><tp:taxon-name-part taxon-name-part-type="genus" reg="Ammathella">A.</tp:taxon-name-part><tp:taxon-name-part taxon-name-part-type="species" reg="garo">garo</tp:taxon-name-part></tp:taxon-name></italic>, slide <abbrev xmlns:xlink="http://www.w3.org/1999/xlink" content-type="institution" xlink:title="Museum Witt München" id="ABBRID0EYVBG" xlink:type="simple">MWM</abbrev> 31769, NE India (<abbrev xmlns:xlink="http://www.w3.org/1999/xlink" content-type="institution" xlink:title="Museum Witt München" id="ABBRID0E4VBG" xlink:type="simple">MWM</abbrev>/<named-content xmlns:xlink="http://www.w3.org/1999/xlink" content-type="dwc:institutional_code" xlink:title="Zoologische Staatssammlung, München" xlink:href="http://grbio.org/institution/zoologische-staatssammlung" xlink:type="simple">ZSM</named-content>) <bold>28</bold> holotype of <italic><tp:taxon-name><tp:taxon-name-part taxon-name-part-type="genus" reg="Ammathella">A.</tp:taxon-name-part><tp:taxon-name-part taxon-name-part-type="species" reg="midzhan">midzhan</tp:taxon-name-part></tp:taxon-name></italic>, slide <abbrev xmlns:xlink="http://www.w3.org/1999/xlink" content-type="institution" xlink:title="Museum Witt München" id="ABBRID0EXWBG" xlink:type="simple">MWM</abbrev> 31683, N Myanmar (<abbrev xmlns:xlink="http://www.w3.org/1999/xlink" content-type="institution" xlink:title="Museum Witt München" id="ABBRID0E3WBG" xlink:type="simple">MWM</abbrev>/<named-content xmlns:xlink="http://www.w3.org/1999/xlink" content-type="dwc:institutional_code" xlink:title="Zoologische Staatssammlung, München" xlink:href="http://grbio.org/institution/zoologische-staatssammlung" xlink:type="simple">ZSM</named-content>) <bold>29</bold> paratype of <italic><tp:taxon-name><tp:taxon-name-part taxon-name-part-type="genus" reg="Ammathella">A.</tp:taxon-name-part><tp:taxon-name-part taxon-name-part-type="species" reg="midzhan">midzhan</tp:taxon-name-part></tp:taxon-name></italic>, slide <abbrev xmlns:xlink="http://www.w3.org/1999/xlink" content-type="institution" xlink:title="Museum Witt München" id="ABBRID0EWXBG" xlink:type="simple">MWM</abbrev> 31767, N Myanmar (<abbrev xmlns:xlink="http://www.w3.org/1999/xlink" content-type="institution" xlink:title="Museum Witt München" id="ABBRID0E2XBG" xlink:type="simple">MWM</abbrev>/<named-content xmlns:xlink="http://www.w3.org/1999/xlink" content-type="dwc:institutional_code" xlink:title="Zoologische Staatssammlung, München" xlink:href="http://grbio.org/institution/zoologische-staatssammlung" xlink:type="simple">ZSM</named-content>) <bold>30</bold> holotype of <italic><tp:taxon-name><tp:taxon-name-part taxon-name-part-type="genus" reg="Ammathella">A.</tp:taxon-name-part><tp:taxon-name-part taxon-name-part-type="species" reg="shingwa">shingwa</tp:taxon-name-part></tp:taxon-name></italic>, <named-content xmlns:xlink="http://www.w3.org/1999/xlink" content-type="dwc:institutional_code" xlink:title="Zoologische Staatssammlung, München" xlink:href="http://grbio.org/institution/zoologische-staatssammlung" xlink:type="simple">ZSM</named-content> Arct. 2019–806 Volynkin, N Myanmar (<abbrev xmlns:xlink="http://www.w3.org/1999/xlink" content-type="institution" xlink:title="Museum Witt München" id="ABBRID0E4YBG" xlink:type="simple">MWM</abbrev>/<named-content xmlns:xlink="http://www.w3.org/1999/xlink" content-type="dwc:institutional_code" xlink:title="Zoologische Staatssammlung, München" xlink:href="http://grbio.org/institution/zoologische-staatssammlung" xlink:type="simple">ZSM</named-content>).</p></caption><graphic xmlns:xlink="http://www.w3.org/1999/xlink" xlink:href="zookeys-1114-167_article-86182__-g005.jpg" position="float" orientation="portrait" xlink:type="simple" id="oo_720447.jpg"><uri content-type="original_file" xlink:type="simple">https://binary.pensoft.net/fig/720447</uri></graphic></fig><fig id="F6" position="float" orientation="portrait"><object-id xmlns:xlink="http://www.w3.org/1999/xlink" content-type="doi" xlink:type="simple">10.3897/zookeys.1114.86182.figure31-35</object-id><object-id xmlns:xlink="http://www.w3.org/1999/xlink" content-type="arpha" xlink:type="simple">3F2A0F39-9BDB-5651-9321-EAB81FD9AAF8</object-id><label>Figure. 31–35.</label><caption><p>Female genitalia of <italic><tp:taxon-name><tp:taxon-name-part taxon-name-part-type="genus" reg="Ammathella">Ammathella</tp:taxon-name-part></tp:taxon-name></italic><bold>31</bold> paratype of <italic><tp:taxon-name><tp:taxon-name-part taxon-name-part-type="genus" reg="Ammathella">A.</tp:taxon-name-part><tp:taxon-name-part taxon-name-part-type="species" reg="longicornuta">longicornuta</tp:taxon-name-part></tp:taxon-name></italic> sp. nov., slide STS-40156, SW China (<abbrev xmlns:xlink="http://www.w3.org/1999/xlink" content-type="institution" xlink:title="Tibet Agricultural and Animal Husbandry University" id="ABBRID0EQ1BG" xlink:type="simple">TAAHU</abbrev>) <bold>32</bold> paratype of <italic><tp:taxon-name><tp:taxon-name-part taxon-name-part-type="genus" reg="Ammathella">A.</tp:taxon-name-part><tp:taxon-name-part taxon-name-part-type="species" reg="lhoba">lhoba</tp:taxon-name-part></tp:taxon-name></italic> sp. nov., slide STS-38864, SW China (<abbrev xmlns:xlink="http://www.w3.org/1999/xlink" content-type="institution" xlink:title="Tibet Agricultural and Animal Husbandry University" id="ABBRID0EC2BG" xlink:type="simple">TAAHU</abbrev>) <bold>33</bold> paratype of <italic><tp:taxon-name><tp:taxon-name-part taxon-name-part-type="genus" reg="Ammathella">A.</tp:taxon-name-part><tp:taxon-name-part taxon-name-part-type="species" reg="garo">garo</tp:taxon-name-part></tp:taxon-name></italic>, slide <abbrev xmlns:xlink="http://www.w3.org/1999/xlink" content-type="institution" xlink:title="Museum Witt München" id="ABBRID0EU2BG" xlink:type="simple">MWM</abbrev> 31770, NE India (<abbrev xmlns:xlink="http://www.w3.org/1999/xlink" content-type="institution" xlink:title="Museum Witt München" id="ABBRID0EZ2BG" xlink:type="simple">MWM</abbrev>/<named-content xmlns:xlink="http://www.w3.org/1999/xlink" content-type="dwc:institutional_code" xlink:title="Zoologische Staatssammlung, München" xlink:href="http://grbio.org/institution/zoologische-staatssammlung" xlink:type="simple">ZSM</named-content>) <bold>34</bold> paratype of <italic><tp:taxon-name><tp:taxon-name-part taxon-name-part-type="genus" reg="Ammathella">A.</tp:taxon-name-part><tp:taxon-name-part taxon-name-part-type="species" reg="midzhan">midzhan</tp:taxon-name-part></tp:taxon-name></italic>, slide <abbrev xmlns:xlink="http://www.w3.org/1999/xlink" content-type="institution" xlink:title="Museum Witt München" id="ABBRID0ET3BG" xlink:type="simple">MWM</abbrev> 31768, N Myanmar (<abbrev xmlns:xlink="http://www.w3.org/1999/xlink" content-type="institution" xlink:title="Museum Witt München" id="ABBRID0EY3BG" xlink:type="simple">MWM</abbrev>/<named-content xmlns:xlink="http://www.w3.org/1999/xlink" content-type="dwc:institutional_code" xlink:title="Zoologische Staatssammlung, München" xlink:href="http://grbio.org/institution/zoologische-staatssammlung" xlink:type="simple">ZSM</named-content>) <bold>35</bold> paratype of <italic><tp:taxon-name><tp:taxon-name-part taxon-name-part-type="genus" reg="Ammathella">A.</tp:taxon-name-part><tp:taxon-name-part taxon-name-part-type="species" reg="shingwa">shingwa</tp:taxon-name-part></tp:taxon-name></italic>, <named-content xmlns:xlink="http://www.w3.org/1999/xlink" content-type="dwc:institutional_code" xlink:title="Zoologische Staatssammlung, München" xlink:href="http://grbio.org/institution/zoologische-staatssammlung" xlink:type="simple">ZSM</named-content> Arct. 2019–822 Volynkin, N Myanmar (<abbrev xmlns:xlink="http://www.w3.org/1999/xlink" content-type="institution" xlink:title="Museum Witt München" id="ABBRID0E14BG" xlink:type="simple">MWM</abbrev>/<named-content xmlns:xlink="http://www.w3.org/1999/xlink" content-type="dwc:institutional_code" xlink:title="Zoologische Staatssammlung, München" xlink:href="http://grbio.org/institution/zoologische-staatssammlung" xlink:type="simple">ZSM</named-content>).</p></caption><graphic xmlns:xlink="http://www.w3.org/1999/xlink" xlink:href="zookeys-1114-167_article-86182__-g006.jpg" position="float" orientation="portrait" xlink:type="simple" id="oo_720448.jpg"><uri content-type="original_file" xlink:type="simple">https://binary.pensoft.net/fig/720448</uri></graphic></fig></tp:treatment-sec></tp:taxon-treatment>
