# Supplementary material for: ﻿Taxonomic review of the genus Ammathella Volynkin, 2019 with descriptions of three new species from southeastern Xizang, China (Lepidoptera, Erebidae, Arctiinae, Lithosiini)
Source: Zookeys. 2022 Jul 27;1114:167–82. doi: 10.3897/zookeys.1114.86182 (PMC9848724; doi:10.3897/zookeys.1114.86182)
Supplement: XML Treatment for Ammathella shingwa [file zookeys.1114.86182-treatment8.xml]

<!DOCTYPE tp:taxon-treatment
  PUBLIC "-//TaxonX//DTD Taxonomic Treatment Publishing DTD v0 20100105//EN" "tax-treatment-NSO.dtd">
<tp:taxon-treatment xmlns:tp="http://www.plazi.org/taxpub"><tp:treatment-meta><kwd-group><label>Taxon classification</label><kwd>
              <named-content content-type="kingdom">Animalia</named-content>
            </kwd><kwd>
              <named-content content-type="order">Lepidoptera</named-content>
            </kwd><kwd>
              <named-content content-type="family">Erebidae</named-content>
            </kwd></kwd-group><mixed-citation publication-type="journal"><person-group><name><surname>Yin</surname><given-names>Xiong-Yan</given-names></name><name><surname>Volynkin</surname><given-names>Anton V.</given-names></name><name><surname>Zhang</surname><given-names>Yu-Long</given-names></name><name><surname>Chen</surname><given-names>En-Yong</given-names></name><name><surname>Huang</surname><given-names>Si-Yao</given-names></name><name><surname>Pan</surname><given-names>Zhao-Hui</given-names></name></person-group><article-title>﻿Taxonomic review of the genus <italic><tp:taxon-name><tp:taxon-name-part taxon-name-part-type="genus" reg="Ammathella">Ammathella</tp:taxon-name-part></tp:taxon-name></italic> Volynkin, 2019 with descriptions of three new species from southeastern Xizang, China (<tp:taxon-name><tp:taxon-name-part taxon-name-part-type="order">Lepidoptera</tp:taxon-name-part></tp:taxon-name>, <tp:taxon-name><tp:taxon-name-part taxon-name-part-type="family">Erebidae</tp:taxon-name-part></tp:taxon-name>, <tp:taxon-name><tp:taxon-name-part taxon-name-part-type="subfamily">Arctiinae</tp:taxon-name-part></tp:taxon-name>, <tp:taxon-name><tp:taxon-name-part taxon-name-part-type="tribe">Lithosiini</tp:taxon-name-part></tp:taxon-name>)</article-title><source>Zookeys</source><day>27</day><month>07</month><year>2022</year><volume>1114</volume><fpage>167</fpage><lpage>182</lpage><pub-id pub-id-type="doi">10.3897/zookeys.1114.86182</pub-id></mixed-citation></tp:treatment-meta><tp:nomenclature><label>﻿</label><tp:taxon-name>
            <object-id xmlns:xlink="http://www.w3.org/1999/xlink" content-type="arpha" xlink:type="simple">E9AD4AFE-E767-5E81-8DF9-858FFA53C547</object-id>
            <tp:taxon-name-part taxon-name-part-type="genus" reg="Ammathella">Ammathella</tp:taxon-name-part>
            <tp:taxon-name-part taxon-name-part-type="species" reg="shingwa">shingwa</tp:taxon-name-part>
          </tp:taxon-name><tp:taxon-authority>(Volynkin &amp; S.-Y. Huang, 2020)</tp:taxon-authority><xref ref-type="fig" rid="F2">Figs 17</xref><xref ref-type="fig" rid="F2">, 18</xref><xref ref-type="fig" rid="F5">, 30</xref><xref ref-type="fig" rid="F6">, 35</xref><tp:nomenclature-citation-list><tp:nomenclature-citation><tp:taxon-name><tp:taxon-name-part taxon-name-part-type="genus" reg="Ammatho">Ammatho</tp:taxon-name-part> (<tp:taxon-name-part taxon-name-part-type="subgenus" reg="Ammathella">Ammathella</tp:taxon-name-part>) <tp:taxon-name-part taxon-name-part-type="species" reg="shingwa">shingwa</tp:taxon-name-part></tp:taxon-name><comment>Volynkin &amp; S.-Y. Huang in <xref ref-type="bibr" rid="B1">Huang et al., 2020</xref>, Zootaxa 4809 (3): 587, figs 9–10, 20, 25 (type locality: “Myanmar (Burma), 50 km E Putao, env. Nan Thi village, 950 m”).</comment></tp:nomenclature-citation></tp:nomenclature-citation-list></tp:nomenclature><tp:treatment-sec sec-type="type material" id="SECID0EGPBG"><title>Type material examined.</title><p><bold><italic>Holotype</italic></bold>: male, Myanmar (Burma), 50 km E Putao, env. Nan Thi village, 950 m, 11–16. V.1998, leg. Murzin &amp; Sinjaev, slide <named-content xmlns:xlink="http://www.w3.org/1999/xlink" content-type="dwc:institutional_code" xlink:title="Zoologische Staatssammlung, München" xlink:href="http://grbio.org/institution/zoologische-staatssammlung" xlink:type="simple">ZSM</named-content> Arct. 2019–806 Volynkin (<abbrev xmlns:xlink="http://www.w3.org/1999/xlink" content-type="institution" xlink:title="Museum Witt München" id="ABBRID0EZPBG" xlink:type="simple">MWM</abbrev>/<named-content xmlns:xlink="http://www.w3.org/1999/xlink" content-type="dwc:institutional_code" xlink:title="Zoologische Staatssammlung, München" xlink:href="http://grbio.org/institution/zoologische-staatssammlung" xlink:type="simple">ZSM</named-content>). <bold><italic>Paratypes</italic></bold>: 1 male, 1 female with the same data as in the holotype, slide <named-content xmlns:xlink="http://www.w3.org/1999/xlink" content-type="dwc:institutional_code" xlink:title="Zoologische Staatssammlung, München" xlink:href="http://grbio.org/institution/zoologische-staatssammlung" xlink:type="simple">ZSM</named-content> Arct. 2019-821 (male) Volynkin (<abbrev xmlns:xlink="http://www.w3.org/1999/xlink" content-type="institution" xlink:title="Museum Witt München" id="ABBRID0ERQBG" xlink:type="simple">MWM</abbrev>/<named-content xmlns:xlink="http://www.w3.org/1999/xlink" content-type="dwc:institutional_code" xlink:title="Zoologische Staatssammlung, München" xlink:href="http://grbio.org/institution/zoologische-staatssammlung" xlink:type="simple">ZSM</named-content>); 1 female, Myanmar (Burma), 50 km NE Putao, Wa Sa Dam village, 950 m, 17.V.1998, leg. Murzin &amp; Sinjaev, slide <named-content xmlns:xlink="http://www.w3.org/1999/xlink" content-type="dwc:institutional_code" xlink:title="Zoologische Staatssammlung, München" xlink:href="http://grbio.org/institution/zoologische-staatssammlung" xlink:type="simple">ZSM</named-content> Arct. 2019-822 Volynkin (<abbrev xmlns:xlink="http://www.w3.org/1999/xlink" content-type="institution" xlink:title="Museum Witt München" id="ABBRID0EGRBG" xlink:type="simple">MWM</abbrev>/<named-content xmlns:xlink="http://www.w3.org/1999/xlink" content-type="dwc:institutional_code" xlink:title="Zoologische Staatssammlung, München" xlink:href="http://grbio.org/institution/zoologische-staatssammlung" xlink:type="simple">ZSM</named-content>).</p></tp:treatment-sec><tp:treatment-sec sec-type="diagnosis" id="SECID0ETRBG"><title>Diagnosis.</title><p>The forewing length is 11.5 mm in males and 12.5–13.5 mm in females. <italic><tp:taxon-name><tp:taxon-name-part taxon-name-part-type="genus" reg="Ammathella">Ammathella</tp:taxon-name-part><tp:taxon-name-part taxon-name-part-type="species" reg="shingwa">shingwa</tp:taxon-name-part></tp:taxon-name></italic> is externally reminiscent of <italic><tp:taxon-name><tp:taxon-name-part taxon-name-part-type="genus" reg="Ammathella">A.</tp:taxon-name-part><tp:taxon-name-part taxon-name-part-type="species" reg="gesar">gesar</tp:taxon-name-part></tp:taxon-name></italic>, <italic><tp:taxon-name><tp:taxon-name-part taxon-name-part-type="genus" reg="Ammathella">A.</tp:taxon-name-part><tp:taxon-name-part taxon-name-part-type="species" reg="lhoba">lhoba</tp:taxon-name-part></tp:taxon-name></italic>, and <italic><tp:taxon-name><tp:taxon-name-part taxon-name-part-type="genus" reg="Ammathella">A.</tp:taxon-name-part><tp:taxon-name-part taxon-name-part-type="species" reg="monpa">monpa</tp:taxon-name-part></tp:taxon-name></italic> but is clearly different by the ochreous abdomen, the markedly narrower reddish pattern elements on the forewing, the thinner postmedial line, and the yellowish hindwing only slightly suffused with pink scales in the submarginal area, whereas in the similar congeners, the abdomen is pinkish with admixture of blackish scales distally, the reddish pattern elements are broad, and the hindwing is pinkish. The male genitalia of <italic><tp:taxon-name><tp:taxon-name-part taxon-name-part-type="genus" reg="Ammathella">A.</tp:taxon-name-part><tp:taxon-name-part taxon-name-part-type="species" reg="shingwa">shingwa</tp:taxon-name-part></tp:taxon-name></italic> are most similar to those of <italic><tp:taxon-name><tp:taxon-name-part taxon-name-part-type="genus" reg="Ammathella">A.</tp:taxon-name-part><tp:taxon-name-part taxon-name-part-type="species" reg="midzhan">midzhan</tp:taxon-name-part></tp:taxon-name></italic> and <italic><tp:taxon-name><tp:taxon-name-part taxon-name-part-type="genus" reg="Ammathella">A.</tp:taxon-name-part><tp:taxon-name-part taxon-name-part-type="species" reg="lhoba">lhoba</tp:taxon-name-part></tp:taxon-name></italic> due to sharing similar short phallus. However, the species can easily be distinguished from <italic><tp:taxon-name><tp:taxon-name-part taxon-name-part-type="genus" reg="Ammathella">A.</tp:taxon-name-part><tp:taxon-name-part taxon-name-part-type="species" reg="midzhan">midzhan</tp:taxon-name-part></tp:taxon-name></italic> and the externally similar congeners by the distally dilated valva with a longer and broader trapezoid basal section of the sacculus and the vesica lacking a medial semiglobular diverticulum with a cluster of cornuti and thoroughly covered with granulation. The female genitalia of <italic><tp:taxon-name><tp:taxon-name-part taxon-name-part-type="genus" reg="Ammathella">A.</tp:taxon-name-part><tp:taxon-name-part taxon-name-part-type="species" reg="shingwa">shingwa</tp:taxon-name-part></tp:taxon-name></italic> differ from those of the congeners in the broader antrum, the broader corpus bursae with a smaller signum, and the larger and more heavily sclerotised appendix bursae.</p><fig id="F5" position="float" orientation="portrait"><object-id xmlns:xlink="http://www.w3.org/1999/xlink" content-type="doi" xlink:type="simple">10.3897/zookeys.1114.86182.figure27-30</object-id><object-id xmlns:xlink="http://www.w3.org/1999/xlink" content-type="arpha" xlink:type="simple">D909C316-2666-5E2F-AD6F-5B55D8F1EF42</object-id><label>Figure 27–30.</label><caption><p>Male genitalia of <italic><tp:taxon-name><tp:taxon-name-part taxon-name-part-type="genus" reg="Ammathella">Ammathella</tp:taxon-name-part></tp:taxon-name></italic><bold>27</bold> holotype of <italic><tp:taxon-name><tp:taxon-name-part taxon-name-part-type="genus" reg="Ammathella">A.</tp:taxon-name-part><tp:taxon-name-part taxon-name-part-type="species" reg="garo">garo</tp:taxon-name-part></tp:taxon-name></italic>, slide <abbrev xmlns:xlink="http://www.w3.org/1999/xlink" content-type="institution" xlink:title="Museum Witt München" id="ABBRID0EYVBG" xlink:type="simple">MWM</abbrev> 31769, NE India (<abbrev xmlns:xlink="http://www.w3.org/1999/xlink" content-type="institution" xlink:title="Museum Witt München" id="ABBRID0E4VBG" xlink:type="simple">MWM</abbrev>/<named-content xmlns:xlink="http://www.w3.org/1999/xlink" content-type="dwc:institutional_code" xlink:title="Zoologische Staatssammlung, München" xlink:href="http://grbio.org/institution/zoologische-staatssammlung" xlink:type="simple">ZSM</named-content>) <bold>28</bold> holotype of <italic><tp:taxon-name><tp:taxon-name-part taxon-name-part-type="genus" reg="Ammathella">A.</tp:taxon-name-part><tp:taxon-name-part taxon-name-part-type="species" reg="midzhan">midzhan</tp:taxon-name-part></tp:taxon-name></italic>, slide <abbrev xmlns:xlink="http://www.w3.org/1999/xlink" content-type="institution" xlink:title="Museum Witt München" id="ABBRID0EXWBG" xlink:type="simple">MWM</abbrev> 31683, N Myanmar (<abbrev xmlns:xlink="http://www.w3.org/1999/xlink" content-type="institution" xlink:title="Museum Witt München" id="ABBRID0E3WBG" xlink:type="simple">MWM</abbrev>/<named-content xmlns:xlink="http://www.w3.org/1999/xlink" content-type="dwc:institutional_code" xlink:title="Zoologische Staatssammlung, München" xlink:href="http://grbio.org/institution/zoologische-staatssammlung" xlink:type="simple">ZSM</named-content>) <bold>29</bold> paratype of <italic><tp:taxon-name><tp:taxon-name-part taxon-name-part-type="genus" reg="Ammathella">A.</tp:taxon-name-part><tp:taxon-name-part taxon-name-part-type="species" reg="midzhan">midzhan</tp:taxon-name-part></tp:taxon-name></italic>, slide <abbrev xmlns:xlink="http://www.w3.org/1999/xlink" content-type="institution" xlink:title="Museum Witt München" id="ABBRID0EWXBG" xlink:type="simple">MWM</abbrev> 31767, N Myanmar (<abbrev xmlns:xlink="http://www.w3.org/1999/xlink" content-type="institution" xlink:title="Museum Witt München" id="ABBRID0E2XBG" xlink:type="simple">MWM</abbrev>/<named-content xmlns:xlink="http://www.w3.org/1999/xlink" content-type="dwc:institutional_code" xlink:title="Zoologische Staatssammlung, München" xlink:href="http://grbio.org/institution/zoologische-staatssammlung" xlink:type="simple">ZSM</named-content>) <bold>30</bold> holotype of <italic><tp:taxon-name><tp:taxon-name-part taxon-name-part-type="genus" reg="Ammathella">A.</tp:taxon-name-part><tp:taxon-name-part taxon-name-part-type="species" reg="shingwa">shingwa</tp:taxon-name-part></tp:taxon-name></italic>, <named-content xmlns:xlink="http://www.w3.org/1999/xlink" content-type="dwc:institutional_code" xlink:title="Zoologische Staatssammlung, München" xlink:href="http://grbio.org/institution/zoologische-staatssammlung" xlink:type="simple">ZSM</named-content> Arct. 2019–806 Volynkin, N Myanmar (<abbrev xmlns:xlink="http://www.w3.org/1999/xlink" content-type="institution" xlink:title="Museum Witt München" id="ABBRID0E4YBG" xlink:type="simple">MWM</abbrev>/<named-content xmlns:xlink="http://www.w3.org/1999/xlink" content-type="dwc:institutional_code" xlink:title="Zoologische Staatssammlung, München" xlink:href="http://grbio.org/institution/zoologische-staatssammlung" xlink:type="simple">ZSM</named-content>).</p></caption><graphic xmlns:xlink="http://www.w3.org/1999/xlink" xlink:href="zookeys-1114-167_article-86182__-g005.jpg" position="float" orientation="portrait" xlink:type="simple" id="oo_720447.jpg"><uri content-type="original_file" xlink:type="simple">https://binary.pensoft.net/fig/720447</uri></graphic></fig></tp:treatment-sec><tp:treatment-sec sec-type="distribution" id="SECID0EPZBG"><title>Distribution.</title><p>Known from northern Myanmar (Kachin State).</p><fig id="F6" position="float" orientation="portrait"><object-id xmlns:xlink="http://www.w3.org/1999/xlink" content-type="doi" xlink:type="simple">10.3897/zookeys.1114.86182.figure31-35</object-id><object-id xmlns:xlink="http://www.w3.org/1999/xlink" content-type="arpha" xlink:type="simple">3F2A0F39-9BDB-5651-9321-EAB81FD9AAF8</object-id><label>Figure. 31–35.</label><caption><p>Female genitalia of <italic><tp:taxon-name><tp:taxon-name-part taxon-name-part-type="genus" reg="Ammathella">Ammathella</tp:taxon-name-part></tp:taxon-name></italic><bold>31</bold> paratype of <italic><tp:taxon-name><tp:taxon-name-part taxon-name-part-type="genus" reg="Ammathella">A.</tp:taxon-name-part><tp:taxon-name-part taxon-name-part-type="species" reg="longicornuta">longicornuta</tp:taxon-name-part></tp:taxon-name></italic> sp. nov., slide STS-40156, SW China (<abbrev xmlns:xlink="http://www.w3.org/1999/xlink" content-type="institution" xlink:title="Tibet Agricultural and Animal Husbandry University" id="ABBRID0EQ1BG" xlink:type="simple">TAAHU</abbrev>) <bold>32</bold> paratype of <italic><tp:taxon-name><tp:taxon-name-part taxon-name-part-type="genus" reg="Ammathella">A.</tp:taxon-name-part><tp:taxon-name-part taxon-name-part-type="species" reg="lhoba">lhoba</tp:taxon-name-part></tp:taxon-name></italic> sp. nov., slide STS-38864, SW China (<abbrev xmlns:xlink="http://www.w3.org/1999/xlink" content-type="institution" xlink:title="Tibet Agricultural and Animal Husbandry University" id="ABBRID0EC2BG" xlink:type="simple">TAAHU</abbrev>) <bold>33</bold> paratype of <italic><tp:taxon-name><tp:taxon-name-part taxon-name-part-type="genus" reg="Ammathella">A.</tp:taxon-name-part><tp:taxon-name-part taxon-name-part-type="species" reg="garo">garo</tp:taxon-name-part></tp:taxon-name></italic>, slide <abbrev xmlns:xlink="http://www.w3.org/1999/xlink" content-type="institution" xlink:title="Museum Witt München" id="ABBRID0EU2BG" xlink:type="simple">MWM</abbrev> 31770, NE India (<abbrev xmlns:xlink="http://www.w3.org/1999/xlink" content-type="institution" xlink:title="Museum Witt München" id="ABBRID0EZ2BG" xlink:type="simple">MWM</abbrev>/<named-content xmlns:xlink="http://www.w3.org/1999/xlink" content-type="dwc:institutional_code" xlink:title="Zoologische Staatssammlung, München" xlink:href="http://grbio.org/institution/zoologische-staatssammlung" xlink:type="simple">ZSM</named-content>) <bold>34</bold> paratype of <italic><tp:taxon-name><tp:taxon-name-part taxon-name-part-type="genus" reg="Ammathella">A.</tp:taxon-name-part><tp:taxon-name-part taxon-name-part-type="species" reg="midzhan">midzhan</tp:taxon-name-part></tp:taxon-name></italic>, slide <abbrev xmlns:xlink="http://www.w3.org/1999/xlink" content-type="institution" xlink:title="Museum Witt München" id="ABBRID0ET3BG" xlink:type="simple">MWM</abbrev> 31768, N Myanmar (<abbrev xmlns:xlink="http://www.w3.org/1999/xlink" content-type="institution" xlink:title="Museum Witt München" id="ABBRID0EY3BG" xlink:type="simple">MWM</abbrev>/<named-content xmlns:xlink="http://www.w3.org/1999/xlink" content-type="dwc:institutional_code" xlink:title="Zoologische Staatssammlung, München" xlink:href="http://grbio.org/institution/zoologische-staatssammlung" xlink:type="simple">ZSM</named-content>) <bold>35</bold> paratype of <italic><tp:taxon-name><tp:taxon-name-part taxon-name-part-type="genus" reg="Ammathella">A.</tp:taxon-name-part><tp:taxon-name-part taxon-name-part-type="species" reg="shingwa">shingwa</tp:taxon-name-part></tp:taxon-name></italic>, <named-content xmlns:xlink="http://www.w3.org/1999/xlink" content-type="dwc:institutional_code" xlink:title="Zoologische Staatssammlung, München" xlink:href="http://grbio.org/institution/zoologische-staatssammlung" xlink:type="simple">ZSM</named-content> Arct. 2019–822 Volynkin, N Myanmar (<abbrev xmlns:xlink="http://www.w3.org/1999/xlink" content-type="institution" xlink:title="Museum Witt München" id="ABBRID0E14BG" xlink:type="simple">MWM</abbrev>/<named-content xmlns:xlink="http://www.w3.org/1999/xlink" content-type="dwc:institutional_code" xlink:title="Zoologische Staatssammlung, München" xlink:href="http://grbio.org/institution/zoologische-staatssammlung" xlink:type="simple">ZSM</named-content>).</p></caption><graphic xmlns:xlink="http://www.w3.org/1999/xlink" xlink:href="zookeys-1114-167_article-86182__-g006.jpg" position="float" orientation="portrait" xlink:type="simple" id="oo_720448.jpg"><uri content-type="original_file" xlink:type="simple">https://binary.pensoft.net/fig/720448</uri></graphic></fig></tp:treatment-sec><tp:treatment-sec><!--Section generated to contain objects referenced in tp:taxon-treatment.--><fig id="F2" position="float" orientation="portrait"><object-id xmlns:xlink="http://www.w3.org/1999/xlink" content-type="doi" xlink:type="simple">10.3897/zookeys.1114.86182.figure11-18</object-id><object-id xmlns:xlink="http://www.w3.org/1999/xlink" content-type="arpha" xlink:type="simple">99D072DE-1CE3-5742-8963-39FF67A4A485</object-id><label>Figure 11–18.</label><caption><p>Adults of <italic><tp:taxon-name><tp:taxon-name-part taxon-name-part-type="genus" reg="Ammathella">Ammathella</tp:taxon-name-part></tp:taxon-name></italic><bold>11</bold> holotype of <italic><tp:taxon-name><tp:taxon-name-part taxon-name-part-type="genus" reg="Ammathella">A.</tp:taxon-name-part><tp:taxon-name-part taxon-name-part-type="species" reg="gesar">gesar</tp:taxon-name-part></tp:taxon-name></italic>, male, SW China (<named-content xmlns:xlink="http://www.w3.org/1999/xlink" content-type="dwc:institutional_code" xlink:title="South China Agricultural University" xlink:href="http://grbio.org/institution/south-china-agricultural-university" xlink:type="simple">SCAU</named-content>) <bold>12</bold> paratype of <italic><tp:taxon-name><tp:taxon-name-part taxon-name-part-type="genus" reg="Ammathella">A.</tp:taxon-name-part><tp:taxon-name-part taxon-name-part-type="species" reg="gesar">gesar</tp:taxon-name-part></tp:taxon-name></italic>, male, SW China (<named-content xmlns:xlink="http://www.w3.org/1999/xlink" content-type="dwc:institutional_code" xlink:title="South China Agricultural University" xlink:href="http://grbio.org/institution/south-china-agricultural-university" xlink:type="simple">SCAU</named-content>) <bold>13</bold> holotype of <italic><tp:taxon-name><tp:taxon-name-part taxon-name-part-type="genus" reg="Ammathella">A.</tp:taxon-name-part><tp:taxon-name-part taxon-name-part-type="species" reg="garo">garo</tp:taxon-name-part></tp:taxon-name></italic>, male, <abbrev xmlns:xlink="http://www.w3.org/1999/xlink" content-type="institution" xlink:title="Museum Witt München" id="ABBRID0EX1AE" xlink:type="simple">MWM</abbrev> 31769, NE India (<abbrev xmlns:xlink="http://www.w3.org/1999/xlink" content-type="institution" xlink:title="Museum Witt München" id="ABBRID0E31AE" xlink:type="simple">MWM</abbrev>/<named-content xmlns:xlink="http://www.w3.org/1999/xlink" content-type="dwc:institutional_code" xlink:title="Zoologische Staatssammlung, München" xlink:href="http://grbio.org/institution/zoologische-staatssammlung" xlink:type="simple">ZSM</named-content>) <bold>14</bold> paratype of <italic><tp:taxon-name><tp:taxon-name-part taxon-name-part-type="genus" reg="Ammathella">A.</tp:taxon-name-part><tp:taxon-name-part taxon-name-part-type="species" reg="garo">garo</tp:taxon-name-part></tp:taxon-name></italic>, female, <abbrev xmlns:xlink="http://www.w3.org/1999/xlink" content-type="institution" xlink:title="Museum Witt München" id="ABBRID0EW2AE" xlink:type="simple">MWM</abbrev> 31770, NE India (<abbrev xmlns:xlink="http://www.w3.org/1999/xlink" content-type="institution" xlink:title="Museum Witt München" id="ABBRID0E22AE" xlink:type="simple">MWM</abbrev>/<named-content xmlns:xlink="http://www.w3.org/1999/xlink" content-type="dwc:institutional_code" xlink:title="Zoologische Staatssammlung, München" xlink:href="http://grbio.org/institution/zoologische-staatssammlung" xlink:type="simple">ZSM</named-content>) <bold>15</bold> holotype of <italic><tp:taxon-name><tp:taxon-name-part taxon-name-part-type="genus" reg="Ammathella">A.</tp:taxon-name-part><tp:taxon-name-part taxon-name-part-type="species" reg="midzhan">midzhan</tp:taxon-name-part></tp:taxon-name></italic>, male, <abbrev xmlns:xlink="http://www.w3.org/1999/xlink" content-type="institution" xlink:title="Museum Witt München" id="ABBRID0EV3AE" xlink:type="simple">MWM</abbrev> 31683, N Myanmar (<abbrev xmlns:xlink="http://www.w3.org/1999/xlink" content-type="institution" xlink:title="Museum Witt München" id="ABBRID0E13AE" xlink:type="simple">MWM</abbrev>/<named-content xmlns:xlink="http://www.w3.org/1999/xlink" content-type="dwc:institutional_code" xlink:title="Zoologische Staatssammlung, München" xlink:href="http://grbio.org/institution/zoologische-staatssammlung" xlink:type="simple">ZSM</named-content>) <bold>16</bold> paratype of <italic><tp:taxon-name><tp:taxon-name-part taxon-name-part-type="genus" reg="Ammathella">A.</tp:taxon-name-part><tp:taxon-name-part taxon-name-part-type="species" reg="midzhan">midzhan</tp:taxon-name-part></tp:taxon-name></italic>, female, <abbrev xmlns:xlink="http://www.w3.org/1999/xlink" content-type="institution" xlink:title="Museum Witt München" id="ABBRID0EU4AE" xlink:type="simple">MWM</abbrev> 31768, N Myanmar (<abbrev xmlns:xlink="http://www.w3.org/1999/xlink" content-type="institution" xlink:title="Museum Witt München" id="ABBRID0EZ4AE" xlink:type="simple">MWM</abbrev>/<named-content xmlns:xlink="http://www.w3.org/1999/xlink" content-type="dwc:institutional_code" xlink:title="Zoologische Staatssammlung, München" xlink:href="http://grbio.org/institution/zoologische-staatssammlung" xlink:type="simple">ZSM</named-content>) <bold>17</bold> holotype of <italic><tp:taxon-name><tp:taxon-name-part taxon-name-part-type="genus" reg="Ammathella">A.</tp:taxon-name-part><tp:taxon-name-part taxon-name-part-type="species" reg="shingwa">shingwa</tp:taxon-name-part></tp:taxon-name></italic>, male, <named-content xmlns:xlink="http://www.w3.org/1999/xlink" content-type="dwc:institutional_code" xlink:title="Zoologische Staatssammlung, München" xlink:href="http://grbio.org/institution/zoologische-staatssammlung" xlink:type="simple">ZSM</named-content> Arct. 2019-806 Volynkin, N Myanmar (<abbrev xmlns:xlink="http://www.w3.org/1999/xlink" content-type="institution" xlink:title="Museum Witt München" id="ABBRID0E25AE" xlink:type="simple">MWM</abbrev>/<named-content xmlns:xlink="http://www.w3.org/1999/xlink" content-type="dwc:institutional_code" xlink:title="Zoologische Staatssammlung, München" xlink:href="http://grbio.org/institution/zoologische-staatssammlung" xlink:type="simple">ZSM</named-content>) <bold>18</bold> paratype of <italic><tp:taxon-name><tp:taxon-name-part taxon-name-part-type="genus" reg="Ammathella">A.</tp:taxon-name-part><tp:taxon-name-part taxon-name-part-type="species" reg="shingwa">shingwa</tp:taxon-name-part></tp:taxon-name></italic>, male, <named-content xmlns:xlink="http://www.w3.org/1999/xlink" content-type="dwc:institutional_code" xlink:title="Zoologische Staatssammlung, München" xlink:href="http://grbio.org/institution/zoologische-staatssammlung" xlink:type="simple">ZSM</named-content> Arct. 2019-822 Volynkin, N Myanmar (<abbrev xmlns:xlink="http://www.w3.org/1999/xlink" content-type="institution" xlink:title="Museum Witt München" id="ABBRID0E46AE" xlink:type="simple">MWM</abbrev>/<named-content xmlns:xlink="http://www.w3.org/1999/xlink" content-type="dwc:institutional_code" xlink:title="Zoologische Staatssammlung, München" xlink:href="http://grbio.org/institution/zoologische-staatssammlung" xlink:type="simple">ZSM</named-content>).</p></caption><graphic xmlns:xlink="http://www.w3.org/1999/xlink" xlink:href="zookeys-1114-167_article-86182__-g002.jpg" position="float" orientation="portrait" xlink:type="simple" id="oo_720444.jpg"><uri content-type="original_file" xlink:type="simple">https://binary.pensoft.net/fig/720444</uri></graphic></fig></tp:treatment-sec><ref-list><ref id="B1"><mixed-citation xmlns:xlink="http://www.w3.org/1999/xlink" xlink:type="simple"><person-group><name name-style="western"><surname>Huang</surname><given-names>SY</given-names></name><name name-style="western"><surname>Volynkin</surname><given-names>AV</given-names></name><name name-style="western"><surname>Wang</surname><given-names>M</given-names></name><name name-style="western"><surname>Fan</surname><given-names>XL</given-names></name></person-group> (<year>2020</year>) <article-title>Three new species of the genus <italic><tp:taxon-name><tp:taxon-name-part taxon-name-part-type="genus">Ammatho</tp:taxon-name-part></tp:taxon-name></italic> Walker, 1855 from China and Indochina (<tp:taxon-name><tp:taxon-name-part taxon-name-part-type="order">Lepidoptera</tp:taxon-name-part></tp:taxon-name>: <tp:taxon-name><tp:taxon-name-part taxon-name-part-type="family">Erebidae</tp:taxon-name-part></tp:taxon-name>: <tp:taxon-name><tp:taxon-name-part taxon-name-part-type="subfamily">Arctiinae</tp:taxon-name-part></tp:taxon-name>: <tp:taxon-name><tp:taxon-name-part taxon-name-part-type="tribe">Lithosiini</tp:taxon-name-part></tp:taxon-name>).</article-title><source>Zootaxa</source><volume>4809</volume>(<issue>3</issue>): <fpage>582</fpage>–<lpage>592</lpage>. <ext-link xlink:href="10.11646/zootaxa.4809.3.11" ext-link-type="doi" xlink:type="simple">https://doi.org/10.11646/zootaxa.4809.3.11</ext-link></mixed-citation></ref></ref-list></tp:taxon-treatment>
